# Supplementary material for: Modulation of the Tomato Rhizosphere Microbiome via Changes in Root Exudation Mediated by the Ethylene Receptor NR
Source: Microorganisms. 2021 Nov 28;9(12):2456. doi: 10.3390/microorganisms9122456 (PMC8705318; doi:10.3390/microorganisms9122456)
Supplement: Supplementary file 1 [file microorganisms-09-02456-s001.zip]

Archive with 2 entries (2 files):
- Suplementary Figures and Tables-proof.pdf
- Supplementary Files.xlsx
