# Supplementary material for: Modulation of the Tomato Rhizosphere Microbiome via Changes in Root Exudation Mediated by the Ethylene Receptor NR
Source: Microorganisms. 2021 Nov 28;9(12):2456. doi: 10.3390/microorganisms9122456 (PMC8705318; doi:10.3390/microorganisms9122456)
Supplement: Supplementary file 1 [file microorganisms-09-02456-s001.zip › Supplementary Files.xlsx]

## Sheet: File 1
File S1: Metabolites in root exudates that differ between WT and Nr samples at seedling, flowering and fruiting stage, respectively. Metabolites were measured in positive (p) or negative (n) mode. The preprocessing results generated a data matrix that consisted of the retention time (RT), massto-charge ratio (m/z) values, and peak intensity. R package CAMERA was used for peak annotation after XCM…
MS2 name	MS2 score	MS1 name	MS1 ppm	Type	mzmed	rtmed	Seeding										Flowering										Fruiting
							Nr-1	Nr-2	Nr-3	WT-1	WT-2	WT-3	Adjust P	log2 FC	-Log10 Padi	Significant	Nr-1	Nr-2	Nr-3	WT-1	WT-2	WT-3	Adjust P	log2 FC	-Log10 Padi	Significant	Nr-1	Nr-2	Nr-3	WT-1	WT-2	WT-3	Adjust P	log2 FC	-Log10 Padi	Significant
(-)-Riboflavin	0.9895			MS2 forward	377.145	195.174	5028.79	6933.05	7472.49	8080.87	9197.43	11859.8	0.149736	-0.584298	0.824673	no	4841.77	3746.19	3755.97	5210.69	6270.15	7002.34	0.0542909	-0.58241	1.26527	no	5531.49	9548.5	7803.15	13065.7	17733.9	20257.3	0.0537678	-1.15782	1.26948	no
(-)-Tylocrebrine	0.988			MS2 reverse	411.234	167.575	7916	8609.74	7942.41	9324.48	7384.81	9332.28	0.591967	-0.0899113	0.227702	no	23677	17256.2	18960.6	24500.3	24069.7	31616.6	0.136955	-0.420953	0.863423	no	78554	101987	98865.1	73714.7	69590.7	85217	0.236321	0.290026	0.626498	no
(+-)5,6-DHET	0.7581			MS2 reverse	380.279	135.072	299714	234325	160760	122795	123436	107836	0.112581	0.972573	0.948536	no	744983	866627	810739	1567.18	128997	9667.43	0.000880857	4.11052	3.05509	up	146433	122326	111993	53062.8	54594	51274.9	0.0112002	1.26045	1.95077	up
(+)-Abscisic acid	0.8133			MS2 forward	263.129	103.999	239937	242923	243179	145851	147744	145244	0.000262712	0.726358	3.58052	up	124538	104616	84016.6	62467.7	104089	73069.4	0.284366	0.386164	0.546123	no	94006.5	95285.7	101295	60320.9	66383	65668.9	0.0037094	0.595066	2.4307	up
(+-)-Mevalonolactone	0.9666			MS2 reverse	278.159	201.583	2340.65	3016.5	3951.27	2815.85	2261.26	3315.62	0.701197	0.149396	0.15416	no	16822.3	12003.8	11571.2	4602.34	4511.85	5131.3	0.0150429	1.50375	1.82267	up	5576.12	9782.26	9015.53	24645.2	30024.7	37438.6	0.0208283	-1.918	1.68135	down
(3-Carboxypropyl)trimethylammonium cation	0.8589			MS2 forward	146.117	358.49	17788.5	19474.9	32320.1	15550	12443.9	8066.01	0.174768	0.948346	0.757538	no	22750.4	25109.6	21661.1	4260.34	7284.63	3653.79	0.00138381	2.1935	2.85892	up	10397.3	14705.9	11459	5541.51	5323.2	4743.91	0.0248068	1.22801	1.60543	up
(4Z,7Z,10Z,13Z,16Z,19Z)-4,7,10,13,1 6,19-Docosahexaenoic acid	0.9796			MS2 reverse	367.211	233.946	13717.6	15128	15090.3	12948.3	8103.79	13011.5	0.212783	0.367168	0.672064	no	56122.7	45813	45554	21352.7	24139.2	21912.7	0.00512388	1.12969	2.2904	up	30415	37619	29826.5	12331.4	20861.2	21559.5	0.061328	0.837813	1.21234	no
(R)-(+)-Citronellic acid	0.7003			MS2 reverse	363.252	145.065	35920.3	29178.2	25202.8	26912.6	31064.1	31577.7	0.962438	0.0119813	0.0166273	no	39011.8	26617.5	16128.7	20991.6	15573.5	5841.68	0.229342	0.947064	0.639515	no	34144.2	29699.1	24401.5	29129.1	25557.5	27792.5	0.680191	0.097483	0.167369	no
(R)-3-Hydroxybutyric acid	0.9559			MS2 reverse	168.065	44.555	15296.9	17144.1	13256	20277.1	26796	26675.6	0.0593393	-0.690519	1.22666	no	57637.8	47384.8	46434.2	3552.72	4745.57	3284.39	0.00111889	3.70887	2.95121	up	31095.8	38996	37146.4	15505.5	16838.4	22186.2	0.0221797	0.975694	1.65404	up
(S)-Citramalic acid	0.6092			MS2 reverse	147.03	373.647	12855.3	53344.1	32619.8	66799.1	66003	73816.7	0.0992703	-1.06411	1.00318	no	24550.9	13608.6	16490.5	12673.2	33687.5	49886.4	0.348708	-0.81652	0.457539	no	10607	27497.8	11338.9	6636.53	29817.3	24124.7	0.786995	-0.293019	0.104028	no
.beta.-Citronellol	0.6927			MS2 reverse	198.184	33.795	11083.6	21126.6	23218.6	25586.6	31187.7	17927.3	0.411102	-0.430503	0.386051	no	13459.7	30287.2	10261.9	3730.11	5993.67	7199.41	0.168203	1.67419	0.774166	no	6865.82	8436.14	5372.14	3580.29	10922.7	10038	0.734481	-0.247369	0.134019	no
.beta.-Homoproline	1			MS2 reverse	171.112	356.817	17548.9	13798.5	21839.8	15770.8	16209	9029.61	0.397266	0.375123	0.400918	no	15992.6	14821.1	14488.7	5613.31	7557.65	5396.77	0.00179291	1.28679	2.74644	up	7014.95	8700.67	9800.83	6547.53	6485.31	6205.52	0.141282	0.407442	0.849914	no
.gamma.-L-Glu-.epsilon.-L-Lys	0.8223			MS2 reverse	317.181	283.564	1038.07	4396.13	2155.63	9639.12	5541.93	8709.11	0.0757987	-1.65427	1.12034	no	29796.6	17741.5	17533.8	2705.29	5195.97	5061.2	0.0265341	2.3277	1.5762	up	8402.12	8776.79	6947.91	2501.44	6720.36	6252.63	0.227911	0.640751	0.642236	no
[6]-Shogaol	0.6367			MS2 reverse	257.15	158.775	12352.7	9131.58	14846.1	7939.42	8240.86	11580.5	0.341539	0.38813	0.46656	no	39751.8	37795.7	31774.7	11594.5	9140.42	10417.4	0.00199607	1.81118	2.69982	up	8856.07	8423.81	9657.14	9952.17	13141.5	10246.3	0.231141	-0.307662	0.636122	no
1,2-Benzenedicarboxylic acid	0.9957			MS2 forward	165.02	257.508	1877.17	101753	3616.17	57234.4	26742.4	71624.8	0.748809	-0.536929	0.125629	no	30024.3	44821.5	36353.3	40074.2	91670.2	61811.5	0.203843	-0.799606	0.690704	no	41240.7	33417.2	26100.2	3525.44	58055.9	51405.9	0.887052	-0.165263	0.0520509	no
10-Hydroxycamtothecin	0.9993			MS2 reverse	363.107	191.869	18563.6	18911.3	15719.1	19201.8	23351.3	26279.8	0.164491	-0.371835	0.783859	no	13716.7	13212.1	11516.6	6031.94	7827.4	6966.51	0.00622262	0.884434	2.20603	up	9302.01	11364.6	10097.1	10758.9	11847.1	10760.4	0.423606	-0.117161	0.373038	no
11(Z),14(Z)-Eicosadienoic Acid	0.6097			MS2 reverse	331.254	191.765	3781.25	3996.46	4119.93	3538.65	3349.97	4315.23	0.601513	0.0866806	0.220755	no	5729.48	4607.63	4392.85	4364.83	3993.77	4599.74	0.322084	0.184872	0.492031	no	3094.5	3167.91	2583.61	3199.66	4381.03	4200.18	0.164148	-0.413345	0.784763	no
11beta-Hydroxyprogesterone	0.9448			MS2 reverse	329.207	313.45	1225.03	2422.54	2762.42	421.051	0	0	0.0522429	3.92825	1.28197	no	4910.93	4881.01	4444	14525.9	13941.1	2878.96	0.264029	-1.13874	0.578348	no	2742.76	1610.83	1962.02	18148.1	19365.2	15977.5	0.00181457	-3.0823	2.74123	down
11-Deoxycorticosterone	0.7561			MS2 reverse	372.248	280.634	3098.14	3453.95	3183.74	12646.5	3207.54	3346.7	0.481319	-0.979788	0.317567	no	17446.7	14673.1	25050.2	97613.8	87706.6	117411	0.0031916	-2.40471	2.49599	down	23169.5	14046	22536.6	27175.2	72879.6	37293.3	0.261057	-1.20078	0.583265	no
11-Keto-.beta.-boswellic acid	0.9217			MS2 forward	469.336	355.072	54.5972	460.565	528.774	621.983	1498.07	909.52	0.171042	-1.53708	0.766898	no	2164.52	447.968	840.467	373.661	370.532	333.003	0.258365	1.68055	0.587765	no	341.314	2400.46	128.482	303.951	123.527	829.573	0.643128	1.19114	0.191703	no
12-oxo-ETE	0.6896			MS2 reverse	319.226	34.477	63625.8	53133.7	52470	54137.7	52883.4	50489.7	0.469908	0.103529	0.327987	no	58690.7	55391.9	52230.5	36726.7	35321.4	36603.3	0.00225064	0.614195	2.64769	up	60616.2	25512.6	47437.6	54679.7	56607.3	60086.4	0.431607	-0.359586	0.364912	no
13,14-dihydro-15-keto-PGF2alpha	0.9604			MS2 forward	353.232	140.925	146169	58516.7	127111	766.64	39266.4	44543.6	0.116731	1.97197	0.932815	no	171988	185802	180930	158849	188601	277061	0.528905	-0.21319	0.276622	no	188439	224289	203580	331878	324677	379325	0.0121862	-0.749135	1.91413	down
15-keto-PGE1	0.619			MS2 forward	333.206	124.428	30598	31868.8	26647.8	41990.5	46596.6	41946.6	0.0188752	-0.550689	1.72411	down	35598.8	37594.7	35685.2	24461.5	41395.2	33061.7	0.594356	0.138411	0.225954	no	27700.1	29748.2	32119.5	30515.1	30846.7	33341.5	0.477267	-0.0804339	0.321239	no
16b-Hydroxyestradiol	1			MS2 reverse	325.116	165.547	17091.8	19560.6	17455.1	60550.3	61063.6	74531.5	0.00589399	-1.85802	2.22959	down	82924.2	69044.9	62309.8	14358.8	15878	16209.9	0.00285908	2.20584	2.54377	up	33520.7	62517.3	51509.2	22787.1	29814.9	31220.8	0.161704	0.815763	0.791279	no
16-hydroxy hexadecanoic acid	0.6076			MS2 reverse	271.227	87.612	26250.8	26545.3	25408.6	21610.8	34790.8	33610.2	0.514452	-0.202858	0.288655	no	59778.4	56617.4	57819	38406.6	54430.5	39842.4	0.0869987	0.392921	1.06049	no	23838.7	5298.01	7330.6	10666.6	22624.3	19141.2	0.610222	-0.523844	0.214512	no
16-Hydroxypalmitic acid	0.6948			MS2 reverse	290.268	101.933	740676	853011	793486	325667	365294	272336	0.00464189	1.30925	2.33331	up	5.61173e+06	4.96767e+06	1.13565e+06	146668	225493	165171	0.0866833	4.4464	1.06206	no	135398	153123	87802.5	106744	101331	111433	0.530007	0.236118	0.275719	no
1-Aminocyclohexanecarboxylic acid	0.7761			MS2 reverse	144.101	254.778	35264.4	60976.7	61781.5	53537.3	48447.4	58898	0.943505	-0.0258784	0.0252556	no	64583.8	37367	31368.2	17036.7	25376.8	15189.1	0.115249	1.21068	0.938362	no	40906.8	83777.2	55584.3	15475.5	38924.8	38704.6	0.233248	0.953216	0.632182	no
1-Methylxanthine	0.9262			MS2 reverse	331.094	150.23	34512.3	34285.2	32466.1	49315.2	60610.9	54805.7	0.0184847	-0.702004	1.73319	down	18389.9	17962.8	16881.7	23794.6	23753.2	31731.4	0.0542134	-0.574586	1.26589	no	11511.8	13631	12524.1	25411.3	26868.7	29961	0.00463937	-1.12656	2.33354	down
1-Oleoyl-sn-glycero-3-phosphocholine	0.6429			MS2 forward	566.317	166.075	18174.5	17448.3	16662.2	31392.2	30206.5	33625.3	0.00364194	-0.86493	2.43867	down	31594.2	24262.7	22987.2	10858.6	11035.3	9699.06	0.0106713	1.3194	1.97178	up	11749.7	17741.7	9936.83	16580.9	15081.3	23559.6	0.344997	-0.486008	0.462184	no
1-Palmitoyl-2-hydroxy-sn-glycero-3-phosphoethanolamine	0.979			MS2 forward	452.275	179.354	5517.24	5056.03	4983.34	6531.3	9055.16	8601.27	0.0677642	-0.636748	1.169	no	13503.1	12767.9	11384.1	2873.02	3309.06	3328.49	0.000779884	1.98524	3.10797	up	8982.13	7870.53	7315.33	3956.38	4683.28	4776.65	0.0148935	0.849109	1.827	up
1-Palmitoyl-sn-glycero-3-phosphocholine	0.602			MS2 reverse	518.326	254.568	15045.6	11461.8	23524	14207.8	10358.5	19066.8	0.731078	0.197408	0.136037	no	50914.5	13088.7	7334.42	90096.1	147530	101150	0.0303131	-2.24759	1.51837	down	18073.7	58544.2	36805.2	18193	59729.4	50671.2	0.853672	-0.181106	0.0687091	no
2,2-Dimethyl Succinic acid	0.6351			MS2 reverse	210.079	184.75	2.25622e+06	2.35286e+06	2.29513e+06	199928	167810	217555	0.000274754	3.56024	3.56106	up	619450	593021	554230	875080	1.09205e+06	944981	0.0110847	-0.721005	1.95528	down	239671	335798	284037	461581	618274	685671	0.0447735	-1.03852	1.34898	down
2,3-Diphospho-D-glyceric acid	0.9415			MS2 reverse	326.986	317.651	661.905	612.887	88.0844	693.021	166.349	1053.25	0.685903	-0.488893	0.163737	no	1377.23	386.456	886.014	621.307	572.871	777.604	0.543936	0.42633	0.264452	no	730.89	2666.18	810.996	1027.47	403.867	831.765	0.520549	0.894855	0.283538	no
2,4-Dinitrophenol	0.9412			MS2 forward	183.005	23.546	125560	45095.1	167506	95280.4	139972	172093	0.702224	-0.268542	0.153525	no	39749.5	63589.9	86549.4	44602.7	5402.43	61859	0.35576	0.763407	0.448843	no	87921.9	47516.1	90423.3	83582.2	5510.08	103110	0.827923	0.232812	0.08201	no
2,5,7,8-Tetramethyl-2-(.beta.-carboxyethyl)-6-hydroxychroman	0.986			MS2 reverse	243.133	134.608	233076	239493	203483	105190	123002	129086	0.0104345	0.920084	1.98153	up	40910	42976	36379.5	26316.1	30873.6	31882	0.0301761	0.433183	1.52034	up	24868	32318.2	34262.6	58118.7	52430.2	51129.1	0.0144078	-0.822087	1.8414	down
20-HETE	0.7966			MS2 forward	319.23	29.973	45110.5	63543	34745.8	279181	265371	233214	0.00362002	-2.4393	2.44129	down	168393	175993	153494	85641.5	97722.4	88247.2	0.00227764	0.874256	2.64252	up	143524	114107	110697	82671.2	105164	87173.6	0.149271	0.421521	0.826026	no
2-Amino-1-phenylethanol	0.7862			MS2 reverse	297.154	243.363	65959.7	71213.2	72677.4	199161	103943	214632	0.102129	-1.30286	0.990852	no	84972.6	90145.6	88522.5	340059	356267	322984	0.000217418	-1.95095	3.6627	down	132093	131154	116549	165824	344417	347731	0.131644	-1.17571	0.880598	no
2'-Deoxyguanosine 5'-monophosphate (dGMP)	0.9955			MS2 reverse	370.06	368.411	2173.61	5187.7	5289.75	5404.56	5008.99	6057.16	0.412242	-0.380645	0.384848	no	5388.47	3794.31	3452.54	2581.27	4602.72	5242.69	0.955779	0.0240211	0.0196424	no	2179.38	2922.99	1447.91	3581.6	4786.9	3855.64	0.076696	-0.900104	1.11523	no
2'-Deoxyuridine	0.6829			MS2 reverse	227.068	353.967	12505.4	3429.78	11320.5	4614.96	4270.7	4882.02	0.297053	0.98527	0.527167	no	4349.17	12118.5	6507.54	7156.81	3261.64	5163.89	0.456718	0.560169	0.340352	no	16545.8	18650.7	20355.2	4654.8	7574.98	5554.8	0.00615618	1.6432	2.21069	up
2-Ethoxyethanol	0.9966			MS2 forward	151.096	61.545	32433.3	30860.1	36850.4	152359	157683	153051	0.000545861	-2.20923	3.26292	down	206490	206606	173237	123802	129378	132305	0.0102137	0.605046	1.99082	up	128168	140676	135592	106023	128122	119144	0.174154	0.195058	0.759067	no
2-Ethyl-2-Hydroxybutyric acid	0.6414			MS2 forward	131.072	112.486	145676	177758	133046	288176	328314	309915	0.0082062	-1.02109	2.08586	down	192646	111583	127406	277360	312477	373760	0.0191265	-1.15862	1.71836	down	157867	197528	163612	313958	369396	370699	0.00858706	-1.02212	2.06616	down
2-Hydroxy-3-methoxybenzoic acid	0.7658			MS2 reverse	375.052	430.072	1848.92	4652.37	4088.36	4168.1	1761.13	4681.54	0.997112	-0.00287412	0.00125601	no	7583.29	8914.04	7251.93	3778.47	4959.77	2452.67	0.019051	1.08555	1.72008	up	5827.59	4909.78	3187.95	4438.42	6528.61	7240.81	0.419928	-0.38685	0.376825	no
2-hydroxy-butanoic acid	0.8198			MS2 forward	103.042	177.779	180681	197299	174374	66367.1	49460.5	82858.7	0.0062473	1.4751	2.20431	up	30005.6	14832.9	11661.7	9584.24	33459.9	12721.6	0.981899	0.0188749	0.00793312	no	7942.22	14655.3	7499.04	4579.69	12690.6	13595.6	0.968973	-0.036414	0.0136883	no
2-Isopropylmalic acid	0.9572			MS2 forward	175.062	348.122	65218.9	93099.6	304861	54548	63854.1	50460.7	0.377843	1.45572	0.422689	no	34185.3	28590	32100.1	37313.8	56962.6	62247.1	0.0880341	-0.722273	1.05535	no	25194.3	35258.8	30398.1	38593	68412.4	14103.2	0.682928	-0.414724	0.165625	no
2-keto-D-Gluconic acid	0.9325			MS2 reverse	175.025	427.86	20692.4	21516	23986.3	17640.8	16750.5	25668.9	0.633573	0.140307	0.198203	no	10673.7	7225.92	7298.85	6405.43	12274.9	12881.9	0.48197	-0.324861	0.31698	no	6750.68	10050.9	3579.03	1144.46	8960.68	9191.4	0.946774	0.0788571	0.0237538	no
2-Methoxyestrone	0.9658			MS2 reverse	300.171	42.6475	26850.9	25612.1	25034.4	35315.4	40232.5	35672.3	0.0162438	-0.521199	1.78931	down	5772.44	3673.4	3126.93	2140.14	3465.01	4150.07	0.463821	0.366058	0.33365	no	3805.82	4025.51	3800.91	4507.31	4329.14	3277.88	0.789798	-0.0585859	0.102484	no
2-Methylbutyroylcarnitine	0.9548			MS2 forward	246.169	220.496	22371.9	32717.6	33340.6	26410.3	19570.8	33068.7	0.678259	0.161775	0.168605	no	28921.7	25343.7	23741.9	2781.95	3652.6	3005.21	0.000775927	3.04679	3.11018	up	10805.1	11574.5	10088.1	1942.07	5518.4	7379.08	0.0675454	1.12956	1.1704	no
2'-O-methylcytidine	0.9993			MS2 reverse	299.135	260.305	3341.44	4429.11	5846.37	8381.58	6132.17	12167.2	0.163554	-0.97041	0.786338	no	10822.4	13100.7	10798.7	14353	12912.7	11972.4	0.27635	-0.176419	0.558541	no	16458.3	5225.96	5109.02	13371.8	4015.69	13239	0.869442	-0.192907	0.0607592	no
2'-O-methylinosine	0.9995			MS2 reverse	324.134	221.1	5912.06	5563.8	8196.32	10107.9	9491.96	19388.1	0.212783	-0.986873	0.672064	no	7045.94	11557.1	9166.19	12993.5	14799	9068.53	0.288494	-0.408607	0.539863	no	10235.2	10843.7	9903.38	15129	36499.4	38837.4	0.133823	-1.54593	0.873468	no
2-Oxoadipic acid	0.9682			MS2 forward	141.018	330.335	1.78265e+06	2.08176e+06	1.64549e+06	1.61766e+06	1.79306e+06	1.81032e+06	0.636693	0.0776865	0.19607	no	1.75033e+06	1.65252e+06	1.64082e+06	1.2471e+06	1.62732e+06	1.40236e+06	0.132613	0.237949	0.877413	no	1.46981e+06	1.71021e+06	1.41077e+06	1.55914e+06	1.96894e+06	1.82949e+06	0.292522	-0.222836	0.533842	no
3-(3-Indolyl)-2-oxopropanoic acid	0.8429			MS2 reverse	203.056	349.415	41905.1	65157.2	76987.6	80928.1	74206.3	72082.1	0.360719	-0.303969	0.442831	no	91682.6	98337.7	83254.2	30867.9	57267.8	82264.8	0.131676	0.681422	0.880495	no	35556.3	28461.1	24152.1	22070.8	34319.2	28132.2	0.875337	0.0609491	0.0578246	no
3,4-Dihydroxybenzoate (Protocatechuic acid)	0.8583			MS2 reverse	153.022	26.824	170363	222710	173990	156272	225502	222925	0.75194	-0.0927059	0.123817	no	161104	174133	181734	85085.2	91999.6	79228	0.00127222	1.01218	2.89544	up	144951	165884	119402	64034.2	78218.1	95244.2	0.0517454	0.857226	1.28613	no
3,4-Dimethoxycinnamic acid	0.6493			MS2 reverse	434.186	385.434	13537	13020.2	21759.3	12273.4	9900.48	11842.5	0.28262	0.506289	0.548797	no	16609.3	19992.4	19354.2	9062.18	10712.9	7739.28	0.00602195	1.0241	2.22026	up	17013.6	14853.9	12725	9582.44	11845.5	9413.75	0.091859	0.531917	1.03688	no
3-Acetyl-11-keto-.beta.-boswellic acid	0.9986			MS2 reverse	511.348	144.656	24435.5	24313.3	24535.9	17803.8	22780.9	22943.7	0.21628	0.20611	0.664983	no	48528.9	40801.9	41747.1	31756.4	32720.3	40273.1	0.109412	0.323478	0.960934	no	36734	49802.5	40493.1	66300.2	59384.5	65134.3	0.0316454	-0.587041	1.49969	down
3-Hydorxy-3-methylglutaric acid	0.7018			MS2 forward	161.046	352.248	11136.1	60858.7	54972.6	88733.6	107195	123919	0.0754693	-1.33293	1.12223	no	34025.5	29635.9	24586.2	20942.3	43749.9	69938.2	0.407747	-0.609374	0.389609	no	20754.5	28823.3	28129.4	13316.8	35281.2	35595.7	0.861581	-0.115665	0.0647039	no
3-Hydroxybenzoate	0.9444			MS2 reverse	202.043	220.929	80014.1	103191	102181	101684	83159.3	117775	0.746196	-0.0845814	0.127147	no	66588	61237.9	53701.4	52848.1	54121.2	47549.5	0.144491	0.232403	0.84016	no	44313.3	47907.2	47708.3	38372.7	49751.2	45510.4	0.696885	0.0664036	0.156839	no
3-Hydroxycapric acid	0.9995			MS2 reverse	225.088	248.386	5764.44	34020.5	60673.8	4216.52	85848.3	115884	0.507032	-1.03569	0.294965	no	40248.9	36974.7	35954.3	4464.86	2927.51	4280.85	0.000241999	3.27732	3.61619	up	4758.12	6347.23	4928.47	5379.94	4804.03	4576.39	0.617989	0.119391	0.209019	no
3-Hydroxyflavone	0.7636			MS2 reverse	475.122	112.38	12825.7	14682	12197.4	1.27295e+06	1.42569e+06	1.23982e+06	0.00166306	-6.63216	2.77909	down	7845.14	8503.32	8408.64	12138.4	21477.5	15413.3	0.0681339	-0.985798	1.16664	no	14893.7	14671.9	12483	13502.2	13430.5	12252.5	0.477287	0.101749	0.321221	no
3-Hydroxyisovaleric acid	0.803			MS2 forward	117.057	246.536	2389.02	3339.34	2940.44	3141.9	2877.77	2871.61	0.85704	-0.0365573	0.0669989	no	1995.17	2280.6	2401.87	1680.42	2291.77	2162.35	0.5207	0.122386	0.283413	no	2268	2126.88	1861.06	1718.89	2506.17	2881.9	0.607497	-0.184007	0.216456	no
3-Methoxytyramine	0.9383			MS2 reverse	373.151	284.59	6074.38	24524.7	10200.6	10080.6	11030.8	11961.6	0.746196	0.302908	0.127147	no	47213.5	11053.1	11057.5	21406	23682.1	11823.9	0.794713	0.284624	0.0997896	no	7881.76	30821	6759.24	7410.95	17560.8	13490.5	0.860962	0.241218	0.0650161	no
3-Methyl-2-oxopentanoate	0.7148			MS2 reverse	189.077	318.637	94429.2	110101	69883.4	32047	9254.43	15209.1	0.0273129	2.27976	1.56363	up	223075	356901	316882	281473	193888	190489	0.251477	0.429682	0.599502	no	193915	125602	185788	169474	270779	279332	0.283262	-0.510009	0.547811	no
3-Methylglutaric acid	0.9926			MS2 reverse	145.051	86.665	73112	113547	67614.8	127598	83310.8	92643	0.562427	-0.255562	0.249934	no	73746.6	53290.9	57254.1	145806	212519	340007	0.0657189	-1.92192	1.18231	no	19128.1	16220.1	15176.8	42642.3	49445	87730.7	0.0963379	-1.83147	1.0162	no
3-Methylphenylacetic acid	0.755			MS2 forward	149.061	93.227	100444	99077.1	34835.4	90635.4	102442	144347	0.386519	-0.525857	0.412829	no	48532.9	44186.2	62065.4	22215.2	19372.3	23482.3	0.0129642	1.2502	1.88725	up	27312.3	22898.9	25636.5	19743.8	18806.9	19867.7	0.0403116	0.376682	1.39457	up
4,6-Dioxoheptanoic acid	0.7233			MS2 reverse	317.131	34.231	41112.4	46945.3	39170	14578.6	13482.1	10207.2	0.0048154	1.73321	2.31737	up	108782	134528	114713	14700.7	10229	11902.7	0.000974292	3.281	3.01131	up	78910.2	73619.2	85125.2	12474.8	15078.1	11460.8	0.00106235	2.60681	2.97373	up
4-acetamidobutanoate	0.7979			MS2 reverse	291.162	388.873	14501.1	25820.6	21475.1	40040.3	24414.4	19146	0.474199	-0.435984	0.324039	no	68770.3	67458	57730.1	14208.2	16125.6	15665.3	0.000890732	2.07607	3.05025	up	44122.5	52880	36832.8	16779.2	21426.8	22384.4	0.02962	1.1433	1.52841	up
4-Acetoxyphenol	1			MS2 reverse	188.996	178.828	6743.16	6769.54	7576.91	7018.17	6318.77	9257.79	0.703864	-0.0994541	0.152511	no	9831.77	9225.62	7989.79	3873.04	6088.11	6792.14	0.0500154	0.691034	1.3009	no	7953.16	10630.7	6459.49	11175.3	17968.9	19649	0.118694	-0.962256	0.925571	no
4-Androsten-17.beta.-ol-3-one glucosiduronate	0.9608			MS2 reverse	463.233	197.285	14209.6	20919.6	14921.3	13246.6	10444.5	9973.3	0.160811	0.572162	0.793683	no	18281.5	19499.1	16146.9	8670.17	17560	9817.02	0.159962	0.581133	0.795983	no	14293.4	17297.6	11319.8	5996.91	17934.1	12796.9	0.726093	0.224463	0.139008	no
4-Guanidinobutyric acid	0.6282			MS2 forward	146.092	337.591	12566.3	6799.95	17134	7527.6	7193.9	4758.23	0.237049	0.90593	0.625163	no	9184.27	8380.84	6277.79	2866.28	4252.28	2517.59	0.0198529	1.30703	1.70218	up	6559.09	7634.25	6324.12	5389.15	1337.16	2423.8	0.102738	1.16499	0.98827	no
4-Hydroxybenzaldehyde	0.7873			MS2 reverse	138.057	49.6695	57846.7	72459.7	54666.2	39989.4	34607.6	41214.2	0.0565316	0.675537	1.24771	no	8114.25	7633.72	7241.89	20742.7	22640	26944.2	0.0035178	-1.61308	2.45373	down	7270.48	8024.96	7779.83	2501.12	3220.88	2860.57	0.00161564	1.42687	2.79166	up
4'-Hydroxychalcone	0.9284			MS2 reverse	283.103	294.323	13746.6	14297.9	10935.2	15625.2	9602.3	11424.1	0.789754	0.0888462	0.102508	no	40557.8	57105.9	53866.8	64408.1	49917.1	47418.2	0.713836	-0.0940982	0.146402	no	59200.8	34173	39111.3	33828.4	60467.8	61919.1	0.668219	-0.237705	0.175081	no
4-Hydroxycinnamic acid	0.966			MS2 forward	163.041	107.759	8234.66	26260	43116.3	48360.3	58109.5	52672.4	0.12973	-1.03598	0.886959	no	27068.8	30021.3	25502.6	21251.9	30710.2	25018.1	0.628981	0.101529	0.201362	no	25936.8	31755.5	23773.9	12859.3	8298.84	14166.6	0.0262884	1.20553	1.58024	up
4-Pyridoxic acid	0.9975			MS2 forward	182.046	49.757	411658	497880	379773	227156	241911	260956	0.0310106	0.820585	1.50849	up	42609.7	42331.7	46222.3	132750	160892	187637	0.00534529	-1.8755	2.27203	down	52238.2	52812	49681.6	14614.8	24866.8	20716.9	0.00463937	1.36197	2.33354	up
5,6,7,8-tetrahydro-2-Naphthoic Acid	0.9005			MS2 forward	157.063	276.356	6647.07	3981.3	6648.1	7591.85	6013.79	6098.82	0.580969	-0.189714	0.235847	no	9772.56	7269.03	7714.09	3433.09	4076.35	4207.91	0.0132092	1.07911	1.87912	up	8842.82	8824.65	10210.1	2655.09	3685.21	4389.49	0.00743572	1.37748	2.12868	up
5-Amino-4-carbamoylimidazole (AICA)	0.7356			MS2 reverse	251.096	228.183	1289	7449.63	22683	10316.7	13229.1	27722.6	0.578414	-0.706314	0.237761	no	34361	27771.9	19023.9	5798.46	7046.62	16781.5	0.0627425	1.45382	1.20244	no	10906.3	7828.54	10146.7	11112.4	9303.67	9787.97	0.789798	-0.0645924	0.102484	no
5-Aminolevulinic acid	0.6038			MS2 reverse	261.109	247.256	17256.6	13907	13583	22899.2	16801	4554.48	0.984272	0.0159472	0.00688484	no	347645	328211	336797	23550.3	10035.8	9287.97	7.31318e-05	4.56189	4.13589	up	382837	486163	454526	56541.2	74564.7	69730.1	0.00297312	2.7203	2.52679	up
5'-Deoxyadenosine	0.9999			MS2 reverse	312.123	48.2045	222844	230701	236581	2.08275e+06	1.70473e+06	2.15295e+06	0.00397764	-3.10564	2.40037	down	58532	60677.3	58900.6	16756	22554.3	25774.7	0.000915123	1.45237	3.03852	up	53989.4	56668.1	45132.8	66078.6	64011.5	62335.4	0.0779415	-0.304695	1.10823	no
5-L-Glutamyl-L-alanine	0.9644			MS2 forward	201.086	275.371	651.239	798.122	871	5119.8	1957.89	4274.7	0.0883066	-2.29057	1.05401	no	18053.8	17704	17963.7	4465.55	5894.98	4739.89	0.000173781	1.83091	3.76	up	6575.91	2286.16	4657.97	3445.45	2802.31	3786.08	0.55047	0.430225	0.259266	no
5-Methoxydimethyltryptamine	0.8436			MS2 reverse	218.138	391.196	3809.97	5282.51	5139.74	5685.85	4007.1	4308.24	0.93977	0.0236112	0.0269784	no	11834	10383.1	10088.8	11874.3	13031.9	11662.4	0.15161	-0.178809	0.819272	no	6523.9	9337.17	8528.14	23124.4	42641.9	36298.8	0.0382088	-2.06518	1.41784	down
5-Methoxyindoleacetate	0.9572			MS2 reverse	205.072	348.873	17692.2	33748.6	50626.1	44665.6	43429.8	48797.2	0.409288	-0.42353	0.387971	no	49573.3	53118.1	40745.1	40641.2	59890.5	74996.1	0.434714	-0.291287	0.361797	no	29715.7	36058.9	25754.9	32975.5	68922	59169.1	0.210586	-0.815349	0.67657	no
5-Methyl-2-thiouridine	0.8706			MS2 reverse	255.047	369.07	36796.8	39973.9	37055.2	30781.2	32861.6	40047.4	0.43203	0.134549	0.364486	no	77177.6	97249.8	98860.3	56874.7	64265.2	79346.4	0.0988106	0.446917	1.0052	no	57594.4	41596.7	34865.2	127587	63967.2	56476.1	0.313457	-0.887678	0.503822	no
5-Methylcytosine	0.847			MS2 forward	126.066	171.56	31586.6	32163.4	32445.7	28830.3	30404.2	31246.4	0.136325	0.0883568	0.865423	no	15026.9	12427.9	11499.2	6010.14	4880.85	4287.91	0.00675217	1.35971	2.17056	up	14772.1	14244.7	12502.5	15101.1	22772.7	20474.5	0.166666	-0.490906	0.778154	no
5'-O-methylthymidine	0.7542			MS2 reverse	530.243	491.376	11128.4	10578.9	9690.19	13609	13379	11607.4	0.0891556	-0.297781	1.04985	no	22396.4	26286.8	22060.7	5757.05	8763.81	8836.6	0.00271417	1.59873	2.56636	up	15936.2	10270.1	10851.7	8875.91	9012.58	8571.45	0.234436	0.485976	0.629977	no
6-Benzylaminopurine	0.9996			MS2 reverse	190.085	52.304	12683.2	11458.8	14999.6	174239	189636	190077	0.00106655	-3.82299	2.97202	down	13867.5	20978.6	14896.3	2949.38	3080.59	2549.96	0.00889254	2.53544	2.05097	up	10428.6	8724.1	7773.36	11678.5	5126	10721.9	0.957637	-0.0318162	0.018799	no
6-Gingerol	0.6769			MS2 reverse	277.179	50.525	118470	83799.5	71717	185132	216765	192246	0.0187898	-1.1167	1.72608	down	89669.1	88631.3	81879.2	64591.7	69004.1	84102.6	0.131857	0.257177	0.879897	no	67300.2	84621.3	81027.6	108232	97903.3	96852.5	0.0635175	-0.379245	1.19711	no
6-Hydroxymelatonin	0.677			MS2 reverse	248.12	42.375	14997.9	16294.7	15304.8	14401	14811.4	2702.97	0.400216	0.546002	0.397706	no	17321.9	17223.9	13381.3	8280.56	6645.24	9232.72	0.0139852	0.988309	1.85433	up	16690.8	13351.8	16415.6	12100.7	2773.01	12972.4	0.265427	0.738455	0.576054	no
6-Hydroxynicotinic acid	0.9881			MS2 reverse	198.041	82.663	456533	426376	473069	479778	517594	478433	0.184364	-0.122168	0.734323	no	806994	312560	351024	373116	425718	201821	0.478502	0.555438	0.320116	no	946665	942567	890445	954005	1.16662e+06	1.11757e+06	0.17756	-0.220269	0.750654	no
6-Phospho-D-gluconate	0.816			MS2 reverse	551.053	35.404	103552	108261	95561.6	51946.4	49200.2	56759.2	0.00444054	0.960933	2.35256	up	51376.4	44125.6	40088.6	32380.2	34376	46104	0.294283	0.264721	0.531234	no	27831.3	34485.5	30452.2	25100	34349.6	23068.8	0.572814	0.168925	0.241986	no
7-Methylguanosine	0.9959			MS2 reverse	298.157	242.942	10538.6	11957.2	9043.32	31162.5	17342.3	39517.8	0.107213	-1.48073	0.969752	no	15981.7	21173	16721.7	53285	57778.3	54868.5	0.000481638	-1.62286	3.31728	down	23844.8	23252.2	22651.5	24454.5	45327.2	62120.3	0.245799	-0.919233	0.60942	no
Abacavir	0.954			MS2 reverse	595.308	238.182	31169.2	49345.1	50175.9	143905	36958.5	152005	0.242781	-1.3488	0.614785	no	198334	185249	168705	30716.6	43684.1	4580.1	0.00170617	2.80585	2.76798	up	96810.6	99368.2	78562.7	19539.7	119591	119500	0.926193	0.0871819	0.0332986	no
Acamprosate	0.9581			MS2 forward	180.033	41.354	37687.6	34757.9	39296	56719.4	56845	66439	0.0172834	-0.68786	1.76237	down	57178.5	52999.2	57732.6	26851.2	29910.8	28415.5	0.000620578	0.979146	3.2072	up	26380.9	34490.8	27145.1	35400.2	35973.5	32892.1	0.233183	-0.244414	0.632303	no
Acetylcarnitine	0.9925			MS2 reverse	409.258	145.358	98908.8	76924.2	67322.3	55860.3	59477.5	66564.9	0.193762	0.418712	0.712732	no	120011	109891	113867	100565	96650.4	100674	0.0189984	0.206667	1.72128	up	93555.9	101954	104335	268736	154005	240635	0.0702024	-1.14561	1.15365	no
Acetylglycine	0.7586			MS2 reverse	235.092	405.978	4597.19	15906.4	21667.4	15211.6	5224.57	10792.8	0.659427	0.433364	0.180833	no	24002	29172.3	19514.4	16478.9	14133.1	10368.4	0.0555373	0.826796	1.25541	no	23240.1	17737.5	13095.7	14617.6	15340.6	18488.7	0.698699	0.158511	0.15571	no
Aclarubicin	0.6727			MS2 forward	810.325	471.928	16295.5	6560.39	3778.12	11994	9896.39	3353.64	0.945235	0.0773287	0.0244601	no	22447.3	36576	37397.5	21438.7	7514.92	6367.08	0.0669208	1.44883	1.17444	no	34988.9	27401.9	40475.8	35229.1	21084.8	27219.5	0.455718	0.300351	0.341304	no
Adenine	0.9951			MS2 forward	136.061	147.899	121718	186972	136685	221677	114852	226039	0.509784	-0.337005	0.292614	no	393186	390727	348318	43599.5	44744.3	41917.4	0.000278598	3.11969	3.55502	up	165587	130724	134037	62064.5	69816.1	78548	0.017697	1.03217	1.7521	up
Adenosine	0.9998			MS2 forward	268.107	44.347	59206.9	59845.8	53007.1	19468.5	17173.1	17034.9	0.00235043	1.68055	2.62885	up	15888.5	18891	13209.8	12449	9479.4	16008.8	0.313578	0.339104	0.503654	no	29774.4	32501.8	18272.9	48058.4	43949.4	55567.7	0.0494518	-0.873513	1.30582	down
Adipic acid	0.6114			MS2 reverse	127.041	105.436	9780.5	25631.3	30820.5	8631.62	46673.6	51047.4	0.530925	-0.683249	0.274967	no	14957.1	13698	9142.51	12134.8	21379.5	14193	0.438989	-0.335913	0.357547	no	24765.8	23014.8	9222.28	9483.94	14380.8	13278.5	0.40709	0.617934	0.39031	no
Adynerin	0.89			MS2 forward	515.299	127.846	41753.8	35756.9	36505.7	23627.2	28932.2	33078.7	0.110134	0.412916	0.95808	no	44270.7	40075.1	53251.4	26925.8	30686.3	31814.4	0.03355	0.621676	1.47431	up	39346.4	49608.3	36582.3	21918	23870.6	27878.5	0.0510846	0.769018	1.29171	no
AFMK	0.6737			MS2 reverse	328.128	129.212	16642.6	16430	17270	31462.2	30039	33208.2	0.00256067	-0.911729	2.59165	down	43703	56283	36789	29391	25787.8	27117.8	0.0585678	0.7329	1.23234	no	41556.7	41052.1	49221.2	54816.9	57790	56373.4	0.0382088	-0.358178	1.41784	down
Agmatine	0.8225			MS2 reverse	194.138	255.043	7085.03	10597.7	11197.1	39740.2	30544.8	26871.3	0.0245045	-1.75025	1.61075	down	127176	145045	123651	8667.17	6895.76	8696.67	0.000442483	4.02841	3.3541	up	71607.3	52121	60520.6	8969.77	10545	10917.5	0.00611433	2.59798	2.21365	up
Agomelatine	0.855			MS2 reverse	304.149	411.871	15371.1	28607.4	46806.6	26379.2	15366.6	21563.9	0.507714	0.520027	0.294381	no	18847.3	6622.61	12079.7	11357.8	10476.1	12852.4	0.835436	0.114437	0.078087	no	13529.1	14519.5	11314.9	6760.25	12294.5	9265.56	0.230442	0.47502	0.637438	no
Ala-Gly	1			MS2 reverse	129.065	324.849	381.421	491.002	778.832	251.925	396.247	788.192	0.799133	0.201141	0.0973809	no	4150.17	6279.84	5476.15	3052.57	2242.48	2109.49	0.0279221	1.1031	1.55405	up	5123.45	2836.29	2243.94	954.94	2212.7	2611.12	0.356885	0.820256	0.447472	no
Ala-Leu	0.6401			MS2 reverse	185.128	346.638	5628.96	8330.81	4555.38	22503.2	6100.85	4192.87	0.573266	-0.824856	0.241644	no	40384.9	46237.7	40340.5	5343.67	2686.91	2421.27	0.000481638	3.60258	3.31728	up	40252	40548.7	33829.9	5753.37	4246.48	6256.55	0.00201135	2.81791	2.69651	up
Alantolactone	0.6213			MS2 reverse	293.174	32.009	65306.8	33833.7	63701.2	67744.5	76451.8	74087.7	0.252715	-0.422736	0.597369	no	106221	128480	99600.8	51128	77036.2	39729	0.0317072	0.993607	1.49884	up	181700	182099	170939	136433	181491	137935	0.283262	0.230247	0.547811	no
Alfuzosin	0.7322			MS2 reverse	796.451	322.192	2658.17	1837.72	4542.65	972.186	826.996	824.579	0.123603	1.78445	0.907972	no	4953	5312.2	4508.46	2488.41	1921.64	904.292	0.00926015	1.47506	2.03338	up	3278.18	1935.07	2190.85	3117.89	2383.64	2465.93	0.797428	-0.105797	0.0983084	no
alpha-D-Galactose 1-phosphate	0.9579			MS2 reverse	276.042	121.025	9892.68	11843.9	10438	6036.29	7952.72	5919.98	0.0386673	0.692502	1.41266	up	11138.5	11727.2	11208	20400.3	22637	20742.2	0.000930852	-0.904432	3.03112	down	22073.9	21053.3	17856.6	36600.8	43053.6	37829.6	0.0084384	-0.945967	2.07374	down
Alpha-D-Glucose	0.9126			MS2 reverse	239.077	368.94	144394	37210.6	346470	14811.2	17191.7	17101.1	0.250349	3.42683	0.601454	no	9720.72	8026.61	9910.44	7609.57	19363.8	12216.2	0.39455	-0.502787	0.403898	no	4298.98	7175.35	8940.39	8636.02	12720.3	8263.8	0.328125	-0.536969	0.48396	no
alpha-ketoglutarate	0.6345			MS2 forward	145.015	348.241	6425.97	16258.8	21922.4	17620.4	17241.3	16747.4	0.716751	-0.21035	0.144632	no	35742.8	37887	34567.1	11390.1	18666.9	21658.4	0.0102137	1.06499	1.99082	up	13696.5	11459.6	7060.56	9800.15	12732.1	11631.2	0.847757	-0.0846451	0.0717288	no
Alternariol	0.8529			MS2 forward	257.049	266.862	47194.8	45773.6	39754.4	68100.8	92109.6	72084.2	0.0475838	-0.807538	1.32254	down	59355.3	57073.7	64160.8	78400.2	83401.7	90054.5	0.00972484	-0.479885	2.01212	down	41157.5	62236.5	51831.9	159036	180600	177422	0.00234827	-1.73596	2.62925	down
Amantadine	0.6447			MS2 reverse	341.243	165.074	22758	21039.8	22395.5	14422.2	12790.3	19018.7	0.0755981	0.517816	1.12149	no	16701.5	16214.8	18007.4	5805.64	7795.62	8375.68	0.00212832	1.21235	2.67196	up	16521.9	21388	18480.5	15200.5	17395.7	14705.9	0.255484	0.253549	0.592636	no
Amarogentin	0.8917			MS2 reverse	569.167	344.401	15152.7	19843.8	22224	9993.91	12837.4	9129.51	0.070065	0.840227	1.1545	no	17048.8	13547.6	13196.9	18028.3	21325	11282.9	0.574008	-0.20946	0.241082	no	12343.3	13354.2	12556.8	21894.3	21070.2	23897.7	0.00411506	-0.805565	2.38562	down
Ammeline	0.8772			MS2 reverse	143.072	89.041	13521.9	18454.1	16783.4	32602.9	32353	35703.5	0.00681898	-1.04573	2.16628	down	24260.8	23111.4	21480	9678.14	13809.3	10819.3	0.00450547	1.00501	2.34626	up	11588.9	3987.74	6306.84	14167.8	18214.4	16214.8	0.0694266	-1.15103	1.15847	no
Androsterone sulfate	0.9971			MS2 forward	369.172	122.099	89436.5	85877.8	87496.5	127227	156998	127573	0.0321966	-0.647913	1.49219	down	61371.1	54192	55808	186877	210907	232051	0.00149201	-1.87785	2.82623	down	74041.7	83537.8	69136.6	416207	560246	547406	0.00565447	-2.74877	2.24761	down
Anethole	0.8958			MS2 reverse	314.217	48.1715	74079.2	77979.9	82331.4	203082	194438	209099	0.00153471	-1.37188	2.81397	down	86354.7	72891.8	102989	285475	243581	262867	0.00140991	-1.5945	2.85081	down	114891	161251	152331	180062	180780	187817	0.117493	-0.356706	0.92999	no
Anisomycin	0.8053			MS2 reverse	548.305	267.925	6858.8	7909.62	5449.07	161979	45011.9	159673	0.100319	-4.18078	0.998616	no	143368	143298	120385	11850.4	14427.6	54074.4	0.00624578	2.3408	2.20441	up	67071.1	58871.3	52789.2	16265.3	57419.1	56690.2	0.462926	0.455131	0.334489	no
Anthranilic acid (Vitamin L1)	0.6082			MS2 forward	138.054	268.981	3818.17	6338.47	2975.78	44162.4	39565.3	55613.6	0.00878621	-3.40742	2.0562	down	31437.1	15750.8	15779.8	10220.4	20986.7	13407.7	0.438179	0.49709	0.358348	no	9779.77	21548.4	12123.2	9874.07	15939	12026.9	0.758852	0.19949	0.119843	no
Apigenin 7-glucoside	0.9314			MS2 reverse	431.096	136.95	23830.5	21900.5	21299.6	19747.4	27083	26505.1	0.554803	-0.12969	0.255861	no	26163.1	25765.1	24961.7	16195.4	20026.2	17954.1	0.00752955	0.505149	2.12323	up	23889	26309.9	23507.5	27955.8	20936.3	21310.3	0.754652	0.0702702	0.122254	no
Arbutin	0.6443			MS2 reverse	311.051	156.436	2817.76	4629.18	2016.75	1956.17	6010.05	7766.45	0.440493	-0.733289	0.356061	no	6180.76	7310.79	5538.1	3994.45	2673.52	2231.25	0.0212096	1.0965	1.67347	up	6564.51	7175.03	7526.19	15512.1	9788.67	11901.5	0.0914665	-0.806862	1.03874	no
Arg-Ala	0.9817			MS2 forward	246.155	394.903	13374.5	34307.1	28949.5	40180	21723.6	19666.2	0.898055	-0.090103	0.046697	no	59769.7	68153.3	60114	10921.7	15956.7	393.432	0.00224132	2.78553	2.6495	up	44001.6	36258.9	24154.5	7842.07	15294.9	14146	0.0657638	1.48574	1.18201	no
Arg-Asp	0.9252			MS2 reverse	272.139	386.144	5838.71	17194.4	6717.84	14105.1	5105.39	3974.05	0.750351	0.359772	0.124735	no	34503.6	40589.1	27630.7	4853.07	3628.08	4295.13	0.00427284	3.00722	2.36928	up	22389.3	18724.5	13486.6	8269.83	8586.99	8489.85	0.0584647	1.10712	1.23311	no
Arg-Gln	0.7014			MS2 forward	303.177	417.587	12376.8	15832.9	19907.1	19659.4	10305.4	12484.3	0.709846	0.180807	0.148836	no	38476.7	19907	31247.1	9647.15	12331.7	8346.65	0.0411584	1.56346	1.38554	up	16107.4	22195.9	18801.5	3786.76	12779	3821.68	0.0688943	1.48593	1.16182	no
Argininosuccinic acid	0.6455			MS2 reverse	332.164	32.864	11604.4	7975.67	36303.9	46848.4	17759.1	45217.1	0.350048	-0.974695	0.455873	no	133509	124790	106189	30821	30392.8	30092.9	0.00157129	1.99708	2.80374	up	77893.1	112502	119293	51178.7	46090.1	11799.1	0.0591036	1.50559	1.22839	no
Arg-Thr	0.9056			MS2 reverse	589.296	386.3	18073.7	10442.1	14087.8	7486.42	5727.96	4122.8	0.0729727	1.29711	1.13684	no	13386.1	19240	16561.3	3744.74	5090.84	4194.31	0.00628043	1.91646	2.20201	up	11508.7	8545.18	9535.13	4323.93	4193.22	5462.48	0.0236309	1.08174	1.62652	up
Arg-Trp	0.735			MS2 reverse	361.195	414.764	8996.36	13012.2	2626.03	4553.86	9641.11	4088.49	0.672372	0.430148	0.17239	no	6797.15	5924.13	6943.36	5850.26	5647.16	3273.57	0.190423	0.412837	0.72028	no	6752.96	6697.48	7360.82	5661.55	8701.97	8545.63	0.655542	-0.13856	0.183399	no
Arg-Val	0.6384			MS2 forward	238.164	247.303	19880.8	19904.9	20893.4	33939	21191.5	24271.3	0.28546	-0.387973	0.544455	no	164340	185639	167313	11161.7	7213.75	14822.9	0.000278598	3.9618	3.55502	up	87636.9	79122.9	78057	10006.2	11904.9	13575.4	0.000772863	2.78636	3.1119	up
Asn-Asn	0.7497			MS2 reverse	510.238	269.851	931.544	957.248	375.271	12889.5	5540.83	14765.5	0.0667718	-3.87401	1.17541	no	12592.1	23230.6	9877.78	5285	8891.56	8913.24	0.202474	0.984955	0.693632	no	9546.38	5579.28	10428	5185.01	3503.54	7832.39	0.332206	0.629232	0.478593	no
Aspartame	0.9387			MS2 reverse	259.111	166.809	20175	14011.1	17907.5	34435.8	37283.7	43404.3	0.0170905	-1.14401	1.76725	down	12723.2	12284.2	10159.8	9145.64	4010.26	4517.65	0.0547578	0.992638	1.26155	no	9270.04	12116.8	11047	10628.2	11595.9	11879.9	0.690308	-0.0724391	0.160957	no
Aspirin	0.9815			MS2 reverse	239.056	341.533	8774.52	519697	2102.76	287389	339188	417560	0.496393	-0.976684	0.304174	no	85891.6	54790.5	70715.7	80877.9	306857	281761	0.144594	-1.66312	0.839848	no	38977.3	125088	77473.9	7106.59	133442	65511.3	0.866219	0.229196	0.0623725	no
Azelaic acid	0.9968			MS2 forward	187.098	323.322	31617.5	231813	18024.3	367794	133911	230994	0.302673	-1.38032	0.519027	no	136489	119891	109786	74456.4	149975	273961	0.555004	-0.444788	0.255704	no	76177.1	116584	88409.7	10961.5	138702	116983	0.945443	0.0765178	0.0243646	no
Azlocillin	0.6941			MS2 reverse	520.159	149.513	38886.2	45440.8	35845.5	60819.7	69844.2	71184	0.0187809	-0.748162	1.72628	down	73651	69871.8	64574	34799.2	20407.6	40363.5	0.0108542	1.12262	1.9644	up	85559.1	119190	93003.9	82246.1	81977.5	82254.3	0.295865	0.27266	0.528907	no
Behenic acid	0.6897			MS2 reverse	363.33	50.279	166192	185468	113460	39766.4	63784.7	35266.3	0.0382299	1.74442	1.4176	up	996655	940462	871650	10570.5	17107.8	23338.4	0.000230799	5.78283	3.63677	up	1.50843e+06	1.32387e+06	1.3357e+06	61523.5	49935	17656.5	0.000753939	5.01263	3.12266	up
Benzylbutylphthalate	0.9339			MS2 reverse	295.126	336.925	10343.8	8964.38	11631.4	8097.24	4885.29	5397.93	0.0811023	0.751281	1.09097	no	23594.5	25772	33619.4	5001.17	8475.87	3654.05	0.00751116	2.27625	2.12429	up	57609.8	49736.8	29483.6	5979.47	3124.71	5121.06	0.030548	3.26586	1.51502	up
beta-Estradiol	1			MS2 reverse	331.191	101.027	40463.3	41460.8	39216.5	45985.1	47783.7	50164	0.025358	-0.248712	1.59589	down	80728.6	73273.4	79437.4	114650	105925	103065	0.00562701	-0.471343	2.24972	down	143498	103391	108807	103199	155604	150158	0.576268	-0.201319	0.239375	no
Betaine	0.9878			MS2 forward	118.086	254.778	136868	200814	160822	240446	273189	293586	0.0482013	-0.695359	1.31694	down	356065	170497	152728	56816.9	104758	74242.7	0.131016	1.52636	0.882675	no	99231.8	247140	130245	52458.7	127249	134661	0.501471	0.600373	0.299754	no
Betaine aldehyde	0.9613			MS2 reverse	225.16	247.776	21578.3	29454.5	23474.5	1695.11	850.53	1118.93	0.00641491	4.34567	2.19281	up	2075.36	2270.7	2141.01	188.963	647.986	472.609	0.00140757	2.30849	2.85153	up	1931.6	1077.99	1794.69	53.1568	433.818	1407.78	0.224634	1.34231	0.648525	no
Bethanechol cation	0.6031			MS2 reverse	361.219	365.407	11036.1	5651.99	6817.83	10911.6	5738.16	8181.12	0.889831	-0.0791092	0.0506922	no	44477.9	48566.3	52564.5	6959.51	7137.11	5702.34	0.000499799	2.8786	3.3012	up	23661.4	13839.8	13697.5	4285.3	6395.59	8192.54	0.0940984	1.43975	1.02642	no
Biliverdin	0.9968			MS2 reverse	621.22	51.75	16657.5	16851.3	17935.4	30036.7	31457.2	40140.7	0.0287706	-0.982312	1.54105	down	22783.7	21424.3	22912.9	20061.3	22639.3	16823.6	0.279979	0.173285	0.552874	no	14247.5	17034.1	18123.8	54671.7	50210.8	51043.9	0.000965989	-1.65813	3.01503	down
Bufexamac	0.9237			MS2 reverse	239.14	203.154	39210.3	39117.8	38161.1	36911.5	42270.2	52820.7	0.441628	-0.180368	0.354944	no	80567.1	70825.2	62244.5	9823.51	18398.2	14796.1	0.00242646	2.31215	2.61503	up	57598.3	75682.7	62219.4	10032	13834.7	19111.6	0.00737514	2.18549	2.13223	up
Caffeic Acid	0.9466			MS2 forward	179.038	259.151	10169.9	9609.16	10158.3	48996.4	56866.4	56692.8	0.00235043	-2.44092	2.62885	down	6588.35	4122.43	4332.46	3532.78	6384.28	16954.3	0.460705	-0.836953	0.336577	no	2970.27	4258.21	5447.37	4967.33	5646.12	6912.37	0.273683	-0.467399	0.562752	no
Caproic acid	0.7131			MS2 forward	115.078	85.385	79770.6	69861.9	79147.9	136593	142489	131030	0.00364194	-0.842054	2.43867	down	69044.8	71861.9	71618.5	51245.7	66889.3	74880.1	0.468974	0.138921	0.328852	no	9272.86	6022.7	3316.15	25153.6	26584.8	34127	0.012875	-2.20587	1.89025	down
Cellobiose	0.9884			MS2 forward	360.149	392.924	27349.5	65370.8	66463.2	118564	111844	99686.8	0.0530145	-1.05219	1.27561	no	38661.2	33976.8	32426.4	15339	29321.7	41591.9	0.527776	0.284634	0.277551	no	23607.4	27463.6	21691.6	18495.4	21257.9	19046.9	0.154775	0.307375	0.810299	no
Choline	0.6303			MS2 forward	104.107	140.304	10266.4	10719.7	8185.32	4353.92	5171.56	6228.31	0.0378928	0.888858	1.42144	up	2545.4	3231.29	2487.81	1098.89	1307.52	2089.37	0.0524979	0.878354	1.27986	no	1085.28	1323.17	1115.43	2412.02	2721.58	3280.43	0.0170103	-1.25563	1.76929	down
Cinnavalininate	0.9854			MS2 reverse	299.032	101.74	96072.4	65684.5	74309.7	102097	105046	110626	0.106198	-0.428786	0.973882	no	169658	159991	153198	74549.4	80764.8	85432.5	0.000874539	1.00405	3.05822	up	137027	192895	154296	216130	171917	176433	0.424201	-0.221268	0.372428	no
cis-9-Palmitoleic acid	0.9854			MS2 forward	253.217	43.3945	3913.71	4424.98	2670	7868.61	7491.24	11327.7	0.0566676	-1.27753	1.24667	no	20056.6	25404.5	19872.8	10124	14326.2	14273.8	0.0331968	0.754601	1.4789	up	18624	15031.7	14431.1	22764.4	30172.6	25267.8	0.0520426	-0.701613	1.28364	no
Confertifoline	0.9724			MS2 forward	233.154	110.503	51918.8	50856.1	217079	55186	59339.8	64944.1	0.55579	0.83367	0.25509	no	57850.5	48731.3	42187.8	65185.2	103686	79155.5	0.0820676	-0.737413	1.08583	no	56123.2	37736.1	46517.8	49817.4	47111.1	5719.59	0.587921	0.451599	0.230681	no
Cortisone acetate	0.8719			MS2 forward	401.196	167.633	13081.2	12605.7	13238.1	20340	23574.5	28226.9	0.0354816	-0.89013	1.45	down	32674.8	27313.6	27502.5	12262.2	19866.5	15012.2	0.01892	0.892153	1.72308	up	24562.7	28401.6	23671.6	186452	259505	292292	0.0118873	-3.26801	1.92492	down
Coumarin	0.8162			MS2 reverse	207.064	182.567	3475.97	4359.7	1254.26	3079.28	3208.05	879.827	0.705744	0.342868	0.151353	no	4877.1	5784.06	4953.03	4867.08	5515.41	6539.14	0.545735	-0.11601	0.263018	no	2725.8	5180.15	3813.56	23689.6	33347.2	37529.8	0.0139254	-3.01242	1.85619	down
Creatinine	0.9923			MS2 reverse	244.154	350.964	1.38526e+06	1.53396e+06	1.7879e+06	2.0698e+06	1.75688e+06	1.15143e+06	0.828855	-0.0807517	0.0815217	no	3.26007e+06	3.4368e+06	3.09089e+06	457008	300627	317347	0.000217418	3.18666	3.6627	up	2.36521e+06	2.3816e+06	2.40014e+06	876835	556255	749626	0.0012594	1.7112	2.89984	up
Cyclohexylamine	0.9872			MS2 reverse	160.132	364.471	26080.7	60337	60939.1	14185.7	26451.6	21367	0.155448	1.24887	0.808416	no	77070.7	14068.9	10957.6	9860.3	25805.7	21377	0.589971	0.839821	0.229169	no	10523.9	81259.8	16451.2	14125	20926.6	21312.2	0.618418	0.941326	0.208718	no
Cyclohexylammonium	0.8328			MS2 reverse	160.132	212.949	3013.21	447.3	4146.02	6855.6	2595.87	7239.28	0.280312	-1.13374	0.552358	no	8658.71	10302.6	8320.17	2551.23	2543.77	2104.08	0.00188541	1.92204	2.72459	up	5681.43	5124.69	3668.55	1658.23	5268.1	4658.89	0.618249	0.321245	0.208836	no
Cyclopamine	0.714			MS2 reverse	453.343	143.515	357466	307005	306881	204640	238650	266713	0.0710574	0.452169	1.14839	no	290376	263017	250576	136966	144275	145184	0.00197727	0.914852	2.70393	up	188514	257781	217170	354157	331112	338107	0.0216174	-0.625243	1.6652	down
Cyclopentolate	0.9701			MS2 reverse	336.148	323.464	2540.97	2389.86	3106.72	4946.98	2554.01	4882.53	0.247426	-0.623593	0.606555	no	19168.7	24739.3	23429.5	2891.69	3159.15	3803.32	0.00158351	2.77261	2.80038	up	9967.58	8526.84	7086.38	4895.93	3891.11	3339.02	0.0327116	1.07695	1.4853	up
Cytidine	0.999			MS2 forward	244.092	225.227	6323.6	8177.4	9674.19	11547	9847.25	8838.42	0.286569	-0.322582	0.542771	no	24228.4	27767.3	27425.2	8000.33	8893.19	4676.8	0.00157129	1.88047	2.80374	up	14286.9	13645.9	11194.5	7967.05	9905.64	10617.2	0.108714	0.457724	0.963714	no
Cytidine 5'-diphosphate (CDP)	0.9984			MS2 reverse	368.001	404.68	2529.31	5923.29	3010.39	9871.03	5128.22	8806.68	0.161843	-1.05434	0.790905	no	12442.4	10835.8	11826.5	3398.8	5014.38	3219.35	0.00189625	1.5935	2.7221	up	5676.1	10034.8	8997.41	3410.09	6960.19	9307.48	0.610089	0.32843	0.214607	no
Cytosine	0.995			MS2 forward	112.05	189.532	11164.8	16294.1	17169.7	11262.7	9973.6	9400.59	0.151756	0.542702	0.818855	no	53565.9	51380.5	47685.8	7535.11	7695.35	6410.56	0.000237681	2.81822	3.62401	up	21711	38925.3	35829.3	14233.4	11954.1	13423.9	0.0677297	1.2841	1.16922	no
D-Allose	0.6726			MS2 reverse	161.046	368.611	40324.3	47972.2	54699.9	64546.3	84662.9	83771.2	0.0592725	-0.704229	1.22715	no	31601.8	28141.4	24542.2	20674.7	23323	51154.9	0.774539	-0.17496	0.110957	no	18342.1	28392.8	21600.9	24741.3	38691.2	30520.2	0.289392	-0.459293	0.538514	no
D-Biotin	0.9524			MS2 reverse	308.106	146.494	16138.9	12373.2	12647.7	24731.8	25034.2	28849	0.0151395	-0.933572	1.81989	down	8342.92	8537.68	8928.99	5735.79	7865.1	4921.78	0.0828516	0.478615	1.0817	no	5325.45	6225.46	6720.09	8794.21	8811.56	8112.72	0.0248207	-0.49325	1.60519	down
Demethoxycurcumin	0.7192			MS2 reverse	397.135	242.026	5409.47	5708.04	5298.72	5771.99	7583.17	7544.94	0.144879	-0.348387	0.838995	no	7580.08	6367.32	5814.85	3643.04	3618.2	4938.89	0.0372731	0.69585	1.4286	up	6338.15	6706.68	7275.92	12703.2	7901.29	8088.38	0.277529	-0.49774	0.556691	no
Deoxyadenosine	0.9884			MS2 forward	252.108	132.771	149180	140003	109893	439043	408891	438708	0.00200939	-1.68888	2.69694	down	763403	747205	722349	38427.8	36923.2	43577.4	4.70898e-05	4.23079	4.32707	up	287401	334772	319098	125864	137381	132073	0.00264886	1.2516	2.57694	up
Deoxycytidine	0.8623			MS2 forward	226.083	190.679	2847.26	2525.64	2337.15	6849	6241.33	5991.63	0.00372844	-1.3074	2.42847	down	32928	36276	27519.9	5735.1	5879.05	6916.41	0.00219548	2.38397	2.65847	up	20313	21904.7	19205.4	10103.4	13251.7	12695	0.013166	0.768777	1.88054	up
Deoxyinosine	0.9987			MS2 reverse	522.211	46.55	17237.9	11880.7	18363.6	54354.1	44215.8	39902	0.018084	-1.54414	1.7427	down	13556.9	14905.4	13266.2	10909.1	12610	13736.7	0.253261	0.163575	0.596431	no	9834.85	11031.7	10729.8	27602.9	12827.4	21993.5	0.164655	-0.982336	0.783425	no
Desipramine	0.7973			MS2 reverse	308.206	322.155	5528.69	8575.42	6128.19	4245.66	403.138	131.978	0.088454	2.08134	1.05328	no	42194	85138.2	75101.2	10805.8	5421.93	6382.25	0.0208629	3.16242	1.68063	up	14710.6	18556.7	21424.7	8055.98	6494.22	8066.99	0.0247373	1.27391	1.60665	up
D-Fructose	0.7888			MS2 reverse	179.056	278.514	98697.3	70014.2	106813	59665.6	60767.2	45403.2	0.100188	0.732421	0.999183	no	69598.3	33657.5	32936.6	38972	78745	74672.1	0.408421	-0.498381	0.388892	no	29305.9	58803.7	29969.3	41655.5	61096.2	46035.7	0.554886	-0.333501	0.255796	no
D-Glucarate	0.6855			MS2 reverse	246.981	334.749	34016.1	46880.2	58778.1	59554.4	53854.7	42189.6	0.672319	-0.155763	0.172425	no	67548.7	67768.1	63801.3	65950.9	52003.5	65084.6	0.381599	0.121473	0.418393	no	47531.3	45587.9	64489.3	52150.5	76527.3	69557.2	0.363072	-0.330866	0.440007	no
D-Glucose 6-phosphate	0.9277			MS2 reverse	281.009	175.358	16280	16089.3	13807.4	24153	28949.7	32812	0.0317625	-0.895741	1.49809	down	20090.1	16248.7	15796.9	3814.44	5577.25	4970.15	0.00336052	1.86003	2.47359	up	13294.9	15985.5	13792.7	11414.2	10451.7	12468.1	0.108714	0.327152	0.963714	no
Diethanolamine	0.9766			MS2 forward	106.086	288.165	1821.62	3064.2	2707.63	21174.1	21716.6	18546.5	0.00232133	-3.01629	2.63426	down	12708.8	15853.2	11183.7	1396.33	2587.06	1903.15	0.00429123	2.75531	2.36742	up	6585.98	5399.91	4425.03	1391.94	3373.87	2424.28	0.0641586	1.19058	1.19274	no
Diethyl sebacate	0.6139			MS2 reverse	276.216	270.9	0	652.762	333.655	21718	12859.4	24447.9	0.0254608	-5.90299	1.59413	down	59179.1	56965.5	56648.5	4081.49	2699.72	2810.6	4.3981e-05	4.1711	4.35673	up	17392.2	14763.5	16672.8	4307.94	5404.97	6257.27	0.00349162	1.61234	2.45697	up
Dihydrocapsaicin	0.8056			MS2 reverse	308.22	31.9835	15855.3	17690.9	38853.3	14101.2	43467	46644.6	0.561094	-0.52548	0.250964	no	55873.9	53728	34110.7	161793	14803.4	8520.06	0.829941	-0.36525	0.0809526	no	153563	184996	23291.6	24930	31493.7	19140	0.240767	2.25963	0.618402	no
Dihydroxyacetone	1			MS2 reverse	149.046	281.911	59036.7	55827.5	62864.3	56700.9	66368.1	70509	0.425553	-0.12324	0.371046	no	45059	46599.9	45423.9	34477.1	68019.8	89501.8	0.38157	-0.486048	0.418426	no	36879.2	71089.6	43710.6	36987.7	57841.6	55656.4	0.988447	0.0113975	0.00504642	no
Dimethylaminopurine	0.9643			MS2 forward	164.092	63.778	103922	299356	151801	60543.2	137622	55530.6	0.301774	1.12959	0.520318	no	44559.1	40996.6	48863.4	5060.88	6929.17	6499.59	0.00057322	2.86195	3.24168	up	7133.25	3915.47	7382.28	3488.4	3970.56	3217.86	0.180584	0.787652	0.74332	no
Dimethylglycine	0.9969			MS2 reverse	229.117	227.277	7673.8	10807.9	8522.59	6164.64	5588.15	9346.97	0.371528	0.355963	0.430008	no	34398.3	34536.8	31471.3	6239.06	8625.76	5808.52	0.000368787	2.28001	3.43322	up	6548.11	11789.4	5871.49	5989.08	9675.71	8522.29	0.998355	0.00130529	0.000715105	no
Diphenhydramine	0.7147			MS2 reverse	533.322	130.577	32625.4	35629.2	43605.5	35193.7	40746.8	35814.2	0.995487	0.00135997	0.00196461	no	58264.4	50833	73205.4	352233	286635	286113	0.00179291	-2.34309	2.74644	down	61262.3	50152.2	64819.6	273242	282194	276437	0.000205568	-2.23887	3.68704	down
DL-a-Hydroxybutyric acid	0.9149			MS2 reverse	231.083	257.072	5824.61	4349.21	10312	46212	19433	42541.3	0.0764243	-2.40082	1.11677	no	6077.91	12755.2	11950.4	26031.2	25758.8	20188.1	0.0178945	-1.2254	1.74728	down	12273.6	9048.47	9369.42	10215.9	16742.7	16619.6	0.266712	-0.505769	0.573957	no
DL-Arginine	0.6117			MS2 reverse	366.264	202.133	15463.4	13145.2	17552.4	1362.74	1482.2	1317.92	0.00488097	3.47102	2.31149	up	19280.4	18457	20219.8	1497.69	2221.05	1614.29	0.000138545	3.44196	3.85841	up	4188.8	5271.08	5143.83	6125.41	9658.2	9916.36	0.106572	-0.815432	0.972355	no
DL-Benzylsuccinic acid	0.6434			MS2 reverse	269.106	157.388	10072	9313.89	8671.41	21487.6	29052.4	28645	0.015621	-1.49685	1.80629	down	76836.2	68505.2	57506.8	24886.5	25413.8	27471.8	0.00528292	1.38308	2.27713	up	35175.9	37722.2	38630.7	40293.2	31072.4	30246.1	0.523012	0.134349	0.281488	no
DL-Indole-3-lactic acid	0.7069			MS2 forward	188.07	237.298	7923.88	9885.65	9112.9	12057.3	9626.15	10532.5	0.214052	-0.258964	0.669481	no	10773.7	9497.92	7855.81	4660.62	6684.97	5245.92	0.0372731	0.761535	1.4286	up	5806.85	7782.73	4927.2	4199.31	7027.19	7102.16	0.979071	0.0147313	0.00918581	no
D-Mannose 1-phosphate	0.6134			MS2 reverse	324.048	366.722	127145	133445	60072.2	190552	267640	195174	0.0851726	-1.02684	1.0697	no	11486.1	5480.13	10971.3	14108.3	11730.5	51967.3	0.33852	-1.47768	0.470416	no	18156.6	38045.6	36743.7	24391	19568.7	17700.4	0.329873	0.592055	0.481654	no
D-Mannose-6-phosphate	0.6651			MS2 reverse	321.058	250.44	1793.63	2742.5	1420.76	9555.32	8195.54	11463.1	0.0121648	-2.29403	1.91489	down	6399.8	7479.14	12217.4	8929.01	8051.19	14343.4	0.603793	-0.263403	0.219112	no	8342.83	8637.86	15361.4	11205.4	26097.1	7652.66	0.655816	-0.475073	0.183218	no
Dodecanoic acid	0.7734			MS2 reverse	218.211	134.894	18091.5	18575.9	13669	44269	45833.3	50859.7	0.00421853	-1.48563	2.37484	down	66747	65743.2	78452	462.215	982.506	0	0.000533383	7.18991	3.27296	up	27660.1	2824.6	23895.1	4987.27	4123.69	5341.22	0.285029	1.91178	0.54511	no
Donepezil	0.9088			MS2 reverse	397.257	39.28	29481	29367.3	37260.1	31537	24714.2	44260.4	0.869489	-0.0646262	0.0607359	no	52938.9	48912.1	49522.2	19120.9	84878.2	25789.3	0.785221	0.221949	0.105008	no	48473.1	39587.3	38057.9	67938.4	67754.5	77729.6	0.0160536	-0.758935	1.79443	down
D-Quinovose	0.9928			MS2 reverse	145.051	145.092	71535.6	62780.8	79919.6	49654.3	73541.1	85217.8	0.907651	0.0397534	0.0420813	no	34676.7	30045	38168.7	674229	441849	850180	0.0141782	-4.25627	1.84838	down	20586.9	24164.6	24368.9	39952.2	52069	34118.5	0.0700048	-0.867839	1.15487	no
D-Ribose 5-phosphate	0.7765			MS2 reverse	229.008	106.216	265110	191803	371510	532179	511815	453970	0.0578508	-0.854562	1.23769	no	703250	615709	612437	290515	361960	319125	0.00320038	0.99121	2.4948	up	444143	493573	444039	425145	450722	466389	0.678222	0.0418415	0.168628	no
D-Sorbitol	0.9864			MS2 forward	183.085	285.8	33416.9	56011.3	44834.4	19056	36781.6	40062.2	0.350048	0.485457	0.455873	no	100339	11202.4	13244.2	16430.3	57911.5	38170.4	0.922012	0.149372	0.0352634	no	10232.6	93459.8	21709	13466.5	39067.6	30618.7	0.734481	0.592715	0.134019	no
Echinacoside	0.9989			MS2 reverse	802.282	341.258	880.947	1379.61	1273.51	2990.21	1459.48	1313.61	0.366052	-0.705565	0.436457	no	20785.4	28808.4	29630.2	7768.92	2035.31	1439.35	0.00747161	2.81683	2.12659	up	36801.9	32163.8	39480.6	11557.7	7019.02	8508.49	0.00407793	2.00141	2.38956	up
EDTA	0.9227			MS2 forward	293.098	405.82	187616	685498	812226	628337	383171	743099	0.942401	-0.0581094	0.0257641	no	1.12002e+06	1.25832e+06	981755	1.02126e+06	927172	927829	0.182535	0.224312	0.738654	no	1.02907e+06	1.16034e+06	824027	997386	1.39528e+06	1.29774e+06	0.357213	-0.292371	0.447072	no
Eicosapentaenoic Acid	0.922			MS2 reverse	339.165	244.036	9936.51	9085.45	7317.87	32176.9	27378.6	40221.2	0.0181368	-1.92146	1.74144	down	17210.2	19618.5	13856	131567	151168	178942	0.00233381	-3.18727	2.63193	down	31488.7	36503.1	25637.2	66997.5	87905.7	86420.3	0.0139254	-1.36594	1.85619	down
Eicosapentaenoic Acid ethyl ester	0.6579			MS2 forward	369.226	248.672	29796.4	38097.4	28331.1	22824.6	14346.7	21826.8	0.0955372	0.705744	1.01983	no	78266.3	68402.6	18209.2	12599.6	53829.8	57682.6	0.649323	0.409758	0.187539	no	49075.6	67946.5	60146.7	38603.5	51149.9	55577.9	0.368392	0.28578	0.43369	no
Ellipticine	0.9452			MS2 reverse	310.125	184.643	13569	26677.9	16095.4	21735.7	12949.5	20207.2	0.94559	0.0376126	0.0242972	no	11604.6	6677.65	6536.24	2993.36	9841.17	11204.4	0.94609	0.0460406	0.0240676	no	5530.68	7695.34	5686.79	6923.68	10604.7	11004.2	0.195419	-0.593244	0.709034	no
Embelin	0.9974			MS2 reverse	293.175	107.478	800347	788570	627901	472050	477127	493528	0.0391779	0.619714	1.40696	up	1.42151e+06	751790	671179	1.0105e+06	1.15174e+06	1.10767e+06	0.643188	-0.201084	0.191662	no	949131	774153	724749	931294	925548	1.04782e+06	0.239371	-0.246748	0.620928	no
Enterostatin human	0.8936			MS2 reverse	495.263	238.956	3671.92	4460.16	2206.75	4527.69	5602.37	4547.65	0.215827	-0.505553	0.665893	no	36284.4	34586.3	32961.5	2830.26	3958.98	3767.01	0.000152292	3.29808	3.81732	up	4418.31	3662.55	5387.87	3091.69	3848.39	2987.55	0.211085	0.440093	0.675543	no
epsilon-Captrolactone	0.6713			MS2 reverse	246.169	40.8515	12021.8	21505.1	17435.5	16856.6	311855	282243	0.204992	-3.58356	0.688263	no	87788.7	88719.5	85156.1	1567.18	8143.95	5288.32	9.78977e-05	4.12474	4.00923	up	11823.1	13781.9	13514.8	11783.5	13330.6	22808	0.582453	-0.292794	0.234739	no
Ergothioneine	0.9387			MS2 reverse	247.117	42.8855	8887.69	39165.1	39910.6	35375.2	35047.3	41562.9	0.590779	-0.348335	0.228575	no	17502.2	18335	23490.2	15577.5	14682.9	14493.6	0.0961187	0.406682	1.01719	no	10512.3	10988.5	17063.2	21984.5	24187.5	23986.6	0.0325872	-0.863365	1.48695	down
Erucamide	0.9485			MS2 forward	338.341	32.682	6351.41	19185.9	10295.5	13638.9	14749.5	13488.6	0.710228	-0.224879	0.148602	no	59305.7	58630.1	70797.1	121109	77479.8	80880.8	0.150081	-0.566345	0.823675	no	76358.3	70231.9	87336.5	74172.9	102092	72312.9	0.767639	-0.0876402	0.114843	no
Erythrono-1,4-lactone	0.7309			MS2 reverse	160.059	405.978	3290.03	5653.85	9860.83	6185.46	3689.22	10282.8	0.907792	-0.100224	0.0420136	no	12286.6	11588.8	9765.05	11754.6	11000.1	10078.9	0.813167	0.0350214	0.0898201	no	9574.62	15506.4	8249.39	8020.48	15902.8	12616	0.831327	-0.132611	0.0802279	no
Esculetin	0.7064			MS2 reverse	237.04	271.645	31729.4	28365.5	43055.5	69828.5	51050.8	94657.3	0.113107	-1.06318	0.946509	no	66623	51059.1	49442.8	94092.9	141025	144420	0.0277578	-1.18332	1.55661	down	48637.6	70015.8	48778.9	38932	128578	128692	0.374691	-0.823007	0.426327	no
Estrone 3-glucuronide	0.6682			MS2 reverse	483.133	284.801	6168.14	7705.56	6268.12	9843.58	17803.9	6769.01	0.33568	-0.772906	0.474074	no	11829.7	7915.01	5286.37	8570.83	8061.7	12904	0.628326	-0.238778	0.201815	no	6472.48	13592.5	4374.95	3360.69	11035.1	11714	0.932198	-0.0953487	0.0304919	no
Ethanolamine	0.8674			MS2 reverse	122.081	264.725	4291.35	3889.03	4245.01	11869	28423.3	33872.2	0.0920312	-2.57744	1.03606	no	12213.3	7604.39	9862.34	2963.32	7085.16	11901.1	0.487535	0.435301	0.311995	no	6426.35	12034	5282.6	9300.7	9185.81	12017.3	0.519873	-0.361492	0.284103	no
Ethosuximide	0.7565			MS2 reverse	200.093	168.215	3015.1	2945.93	2960.73	6070.47	5968.44	7060.97	0.00663346	-1.09816	2.17826	down	8137.86	5957.06	6972.13	6535.17	10041.8	10911.4	0.280028	-0.383832	0.552799	no	6228.05	5875.27	4848.89	12162.6	19531.4	14727.6	0.0380304	-1.45332	1.41987	down
Ethyl 3-hydroxybutyrate	0.9328			MS2 forward	133.085	62.139	155643	61776.3	66828.5	384570	372728	405933	0.00762939	-2.03292	2.11751	down	327911	296778	355067	815916	795228	775115	0.000279942	-1.28426	3.55293	down	706259	801350	742064	684128	752638	689995	0.454449	0.0810577	0.342515	no
Ethyl glucuronide	0.8878			MS2 reverse	223.08	351.016	16735.7	14188	57251.2	26738.1	30512.9	18660.6	0.841292	0.216046	0.0750532	no	11271.9	7224.37	5252.58	3597.75	2986.89	8129.56	0.341249	0.690648	0.466929	no	2392.66	11326.2	11385	2892.17	2992.77	3150.16	0.268284	1.4743	0.571405	no
Ethylmalonic acid	0.8714			MS2 reverse	287.067	37.313	83570.8	83524.2	88177.4	79333.5	75129.6	65797.8	0.118375	0.212824	0.926742	no	67147.3	76134.4	74932.6	64966.8	56881.7	50872.4	0.0622334	0.337303	1.20598	no	97758.2	95482.7	96934.2	60107.7	70285.8	76947.4	0.0222563	0.484919	1.65255	up
Exemestane	0.6489			MS2 reverse	279.178	34.446	38983.8	37365.1	38413.9	14151.2	38927.4	40914.1	0.573685	0.288035	0.241327	no	59883.8	11813.7	21454.6	95358.5	55069.3	62783.6	0.148915	-1.19463	0.827062	no	47157.5	47084.6	44141.8	35305.3	117155	104439	0.329603	-0.892528	0.482008	no
Famciclovir	0.7113			MS2 reverse	360.107	162.564	7715.65	8712.12	8925.69	13221.8	13675.6	15487.8	0.0136583	-0.741378	1.8646	down	8159.6	8484.3	7591.42	5557.71	4256.28	4921.01	0.00631819	0.717864	2.19941	up	6617.14	10220.2	8085.49	6714.74	8196.07	6414.29	0.510755	0.224916	0.291788	no
Flavin mononucleotide (FMN)	0.6988			MS2 reverse	515.11	45.3345	52503.8	46310.9	50596.9	5988.93	6467.56	7691.38	0.00170362	2.89059	2.76863	up	7171.51	7334.36	6827.46	13676.1	16240.7	12857	0.00628043	-1.00362	2.20201	down	7163.53	8053.19	6950.39	97402.8	76985.8	90427.3	0.00231533	-3.5785	2.63539	down
Flavone	0.8321			MS2 reverse	205.067	284.613	20274.7	62368.4	23987.3	24922.7	62897	32051.2	0.861097	-0.168862	0.0649479	no	153901	11037.8	17322.4	56822.7	154140	106102	0.516435	-0.798766	0.286984	no	20022.5	222389	69597	43618.9	76961.4	65165.2	0.659368	0.748258	0.180872	no
Fluoxetine	0.999			MS2 reverse	348.092	358.495	4210	9143.94	7608	26596	15237.3	19763.4	0.0626875	-1.55508	1.20282	no	8882.72	4970.96	5452.15	5557.8	7350.36	8971.26	0.667496	-0.180538	0.175552	no	3946.34	5656.97	4167.01	3805.79	11207.3	4514.67	0.601376	-0.503965	0.220854	no
Formylanthranilic acid	0.8243			MS2 forward	164.036	92.143	95485	115002	110758	156613	202118	197089	0.0320201	-0.790942	1.49458	down	26393.4	28315.8	19695.9	28113.7	35139.7	29071.8	0.207074	-0.311321	0.683875	no	10277.5	5025.22	17869.1	11574.5	3368.64	11634.8	0.755676	0.319732	0.121665	no
Galactinol	0.8285			MS2 forward	360.149	413.429	32198	41115.1	44057.2	29776.2	32558.6	43859.7	0.641421	0.144358	0.192857	no	29247.8	26001.3	26093.2	21853.2	35747.8	31286.9	0.639702	-0.127981	0.194023	no	29485.1	17452.2	17209.9	11249.8	18748.1	15595.6	0.390684	0.492557	0.408175	no
Galactonic acid	0.9279			MS2 forward	255.071	253.98	3810.23	31093.3	10350.2	5259.72	31085.4	3329.69	0.915555	0.189813	0.0383158	no	28306.2	10374.9	12817.4	10490.6	3364.25	11042.5	0.28066	1.04854	0.551819	no	9640.88	33049.6	14563.5	5952.32	9243.85	15855	0.462926	0.882729	0.334489	no
Gallic acid	0.9253			MS2 forward	169.014	273.791	4947.35	5061.77	1078.25	7816.73	6525.66	8980.07	0.117552	-1.0728	0.929771	no	5820.12	2382.36	2064.18	5711.74	8067.25	7539.01	0.089122	-1.0541	1.05002	no	3458.09	4879.56	835.007	2783.61	8833.27	9867.63	0.307238	-1.22789	0.512525	no
Gamma-Glutamylcysteine	0.8711			MS2 forward	249.061	315.07	7599.74	6539.35	6911.71	1606.8	1350.6	1089	0.00240845	2.37916	2.61826	up	11249.5	3563.75	3941.3	3390.3	5467.71	5422.49	0.650361	0.393191	0.186846	no	3784.91	11060.4	3732.81	5572.8	4613.62	4864.74	0.754652	0.303727	0.122254	no
gamma-L-Glutamyl-L-valine	0.8533			MS2 forward	245.114	353.862	7533.93	18060.3	11116.6	13786.2	7377.24	11638.1	0.799133	0.162439	0.0973809	no	51231.3	58709.8	47377.5	9609.22	14071.9	17654.8	0.00256336	1.92822	2.59119	up	25051.8	18585.3	10079.6	2337.79	8288.49	15657.4	0.323063	1.0312	0.490713	no
Garcinol	0.9748			MS2 forward	601.357	151.842	65754.5	63671.8	60947.8	84263	90017.4	99684.7	0.0217817	-0.525155	1.66191	down	211725	196200	199151	224528	258500	266594	0.0449671	-0.304285	1.3471	down	177031	207266	194228	479901	441886	464944	0.00106017	-1.26124	2.97462	down
Glu-Pro	0.7707			MS2 reverse	289.083	145.571	31739.3	27925.3	25579.8	50603.3	53571.2	59215.6	0.00938861	-0.938645	2.0274	down	15869	16400.7	19125.3	11919.3	10138.6	8947.63	0.0152523	0.729103	1.81666	up	7100.6	6535.98	8881.68	10174	19066.7	18749.1	0.112805	-1.09163	0.947671	no
Glutaric acid	0.9755			MS2 forward	131.036	349.697	20195.5	22750.1	32934.7	106637	151023	150139	0.0132758	-2.42606	1.87694	down	11061.8	9957.25	8898.82	5182.6	16138.6	73865.4	0.429677	-1.66975	0.366858	no	8308.12	11638.6	9585.58	6245.65	1423.41	14699.9	0.696885	0.400798	0.156839	no
Glyceric acid	0.7499			MS2 forward	105.021	284.801	42680.5	21586.5	42070.3	35102.4	53915.5	52665	0.383415	-0.414018	0.41633	no	22087.3	26335.5	18808.2	22486.8	37387.9	60424.8	0.246917	-0.839433	0.607448	no	18731.8	24138.3	15411.4	7732.17	40972.6	38353.2	0.566123	-0.578937	0.247089	no
Glycerol 1-myristate	0.9151			MS2 reverse	320.287	26.5905	9604.61	13410.9	11880.2	10683.4	10996.7	8461.01	0.423843	0.211316	0.372795	no	24700.7	42589.5	20534.3	24845	34716	29908	0.952863	-0.026763	0.0209696	no	38435.9	31271.2	11244.8	37507.4	36790.1	31678.4	0.515827	-0.388598	0.287496	no
Glycerophosphocholine	0.9651			MS2 forward	258.109	364.966	171831	412361	562122	304925	251924	212021	0.453066	0.576191	0.343839	no	349390	281374	214785	55808.4	124649	90894.3	0.0234691	1.63973	1.6295	up	122587	176366	103646	48823.5	97339.6	72359.2	0.165935	0.881562	0.780061	no
Glycocholic acid	0.6708			MS2 reverse	430.295	204.004	5999.38	7983.59	7738.69	11068	7703.85	14217.9	0.222663	-0.602883	0.652352	no	75946.6	72552.5	62981.3	47867.1	48850.3	47957.1	0.0111191	0.547714	1.95393	up	67358.1	77363.6	65393.5	35334	43586.1	8720.03	0.0631397	1.26152	1.1997	no
Gly-Gly	0.9946			MS2 reverse	174.086	285.135	2752.49	1230.6	2278.78	15534.6	23381	14657.6	0.0248099	-3.09685	1.60538	down	18209.2	27257.5	947.884	735.168	7762.8	11389.2	0.411887	1.22274	0.385222	no	20265.4	17653.4	3630.52	3206.29	9152.56	7546.95	0.397139	1.06163	0.401058	no
Gly-Ile	0.8957			MS2 forward	189.123	265.205	748.429	1553.48	1740.35	6095.34	5049.87	5347.11	0.00686869	-2.02856	2.16313	down	3845.25	19073.7	18549.4	1133.64	3391.38	2885.71	0.127473	2.48432	0.89458	no	5659.07	3292.66	3442.5	2220.86	3718.26	3057.11	0.407373	0.462277	0.390008	no
Glyoxylate	0.6647			MS2 reverse	133.015	379.301	4235.32	62439.8	1276.56	77438.7	60650.2	131160	0.161875	-1.98636	0.790822	no	30448.9	8487.52	11232.1	9775.08	35312.6	51035.1	0.395558	-0.938097	0.402789	no	7490.78	25837.4	4005.97	2399.68	19025.9	15485.2	0.994086	0.0164541	0.00257592	no
Gly-Val	0.9939			MS2 reverse	366.235	139.631	61665.1	54494.1	87278.4	24874.7	28391	33198.2	0.0608259	1.23442	1.21591	no	93988.9	62952.6	78884.4	20031.7	33820.3	27858.2	0.0142858	1.52913	1.8451	up	39091.5	45539.1	41808.9	77309.1	56903.5	66004.1	0.0517153	-0.663115	1.28638	no
Gossypol	0.9889			MS2 reverse	536.219	27.976	19689.4	21306.9	26092.7	19063.9	18824.5	16958.8	0.20222	0.290657	0.694177	no	15396.2	15134.6	15735.1	135758	105480	101647	0.00286846	-2.88971	2.54235	down	16311.1	1654.38	17818.8	39657.5	40091.8	38472.1	0.0247373	-1.72409	1.60665	down
Guanosine 5'-monophosphate (GMP)	0.9986			MS2 reverse	364.067	358.698	2508.67	4505.06	4232.14	29481.2	25675.5	19876.8	0.0126417	-2.73814	1.8982	down	5877.53	2916.35	2327.31	3486.63	3854.1	11591.3	0.477882	-0.767521	0.32068	no	3204.66	7298.45	3637.38	3022	4161.52	4129.69	0.65277	0.321822	0.18524	no
Gulonolactone	0.8749			MS2 reverse	237.058	104.116	156364	166020	142676	30058.3	567557	579138	0.373226	-1.33932	0.428028	no	20528.7	119462	22825	129301	273076	140282	0.129042	-1.73681	0.88927	no	29714.4	30531.8	38640.3	37443.7	49308	39520.1	0.233013	-0.352687	0.632619	no
Haematoxylin	0.6029			MS2 forward	301.074	99.8165	36637.3	41283.1	34834.1	40317.4	52666.7	25665.7	0.862514	-0.0735263	0.0642336	no	51566.2	49275.9	36783.1	32336.9	42707.2	37992.3	0.266665	0.283957	0.574034	no	41711.9	47539.9	46507.6	57262	76194	71559.3	0.0549261	-0.594677	1.26022	no
Heptadecanoic acid	0.7102			MS2 reverse	288.29	40.503	624863	700470	452303	1.20118e+06	1.22631e+06	1.00507e+06	0.0265173	-0.949327	1.57647	down	2.64228e+06	2.81823e+06	2.63382e+06	82353.2	85827.3	73410.5	7.31318e-05	5.06627	4.13589	up	636077	585176	604550	170383	167810	163007	0.000391797	1.86508	3.40694	up
Hexadecanedioic acid	0.8652			MS2 reverse	307.19	103.21	66706.2	115687	93557.4	81342.4	70732.3	113077	0.893557	0.0575904	0.0488776	no	67697.7	60391.9	70655.6	101594	174436	170203	0.0447386	-1.16688	1.34932	down	73300.2	65763.1	59305.3	67735.8	77337.3	64734.3	0.657294	-0.0808819	0.182241	no
His-Gly	0.9907			MS2 reverse	425.179	288.224	1931.13	2287.72	2245.2	13716.6	7037.61	15564.4	0.0597158	-2.4902	1.22391	no	83368.9	31534.7	34392.2	8881.07	11074.8	12515.6	0.120639	2.20093	0.918512	no	13163.9	22917.5	9340.94	9741.09	15009.6	12614.4	0.687009	0.281712	0.163038	no
His-Ile	0.9748			MS2 forward	251.149	134.428	116632	97536.8	89424.6	95217	83613.1	92957.2	0.409288	0.159664	0.387971	no	671472	698517	611864	27487.5	25245.5	28819.1	0.000237681	4.60298	3.62401	up	40493	34076.6	30042.1	26728.3	22774.8	22812.3	0.0837469	0.532669	1.07703	no
His-Pro	0.9404			MS2 forward	235.118	168.332	69263.8	67803.6	70281.1	83149	73119.4	94300.6	0.157796	-0.273151	0.801903	no	190785	176409	152723	21550.7	30752	22762.1	0.00111414	2.79207	2.95306	up	16346.7	15566.9	15766.6	26474.3	28642.5	30631.6	0.00439619	-0.84672	2.35692	down
His-Val	0.9666			MS2 reverse	296.17	50.856	50715.1	46130.6	39942.4	277827	333439	258717	0.00505944	-2.66904	2.2959	down	100532	103121	111220	70641.4	78860	76642.6	0.00542807	0.477529	2.26535	up	57938.1	76049.1	83900.4	32683.9	25344.8	39633.8	0.0352997	1.15771	1.45223	up
Homocitrate	0.7202			MS2 forward	205.035	352.451	6397.9	7363.81	4916.52	5940.42	6576.46	6264.44	0.975034	-0.00794118	0.0109803	no	8710.3	8530.81	11834.7	8725.94	9456.82	10053.1	0.848038	0.0422895	0.0715847	no	7703.62	12278.1	10163.1	10554.5	8701.92	8934.73	0.767313	0.096666	0.115027	no
Homogentisic acid	0.9141			MS2 reverse	168.045	88.428	34777.4	39015.3	22472.6	22831.3	27544.3	26560.2	0.393266	0.32336	0.405313	no	164526	152107	153624	12469.2	32684.3	34900.2	0.000615845	2.55441	3.21053	up	40810	10101	9290.92	31229.2	45327.9	21481.2	0.511573	-0.703536	0.291092	no
Homovanillic acid	0.936			MS2 reverse	241.071	225.766	7385.58	4691.51	7381.51	8658.17	5587.13	6530.39	0.807961	-0.0944884	0.0926094	no	8801.12	25996.6	6309.02	6264.48	4948.04	8553.78	0.385085	1.05633	0.414443	no	7809.97	8848.07	8135.33	9273.6	6192.11	10674.8	0.833926	-0.0763352	0.0788723	no
Honokiol	0.867			MS2 reverse	311.1	328.137	30264.9	40233.3	20993.4	36456.9	7609.57	425.625	0.386053	1.04009	0.413353	no	40124.2	22087.3	22615	12050.1	6906.08	1760.46	0.0543222	2.03372	1.26502	no	31270.5	115613	17189.4	1373.19	1830.14	3469.95	0.288444	4.6198	0.539938	no
Hordenine	0.6172			MS2 reverse	226.143	351.257	13592.4	17482.1	16722.4	22702.9	21539.5	14615.6	0.369025	-0.300324	0.432945	no	37007.9	37481.5	30811.9	2746.53	4392.19	4937.41	0.000917002	3.12429	3.03763	up	27423.2	25794.9	27140.7	9309.98	5955.39	7461.25	0.0012594	1.82207	2.89984	up
hydrocortisone 21-acetate	0.7328			MS2 reverse	420.237	164.149	16840.4	17938.2	15286.6	16169.5	10514.3	39269.7	0.674343	-0.397645	0.171119	no	48283.8	47773.4	50076.2	7845.06	10593.9	10442.2	0.000121582	2.33909	3.91513	up	18130.3	18121.2	17154.6	18492.1	24718.1	24799.4	0.175562	-0.348735	0.755568	no
Hydroxyphenyllactic acid	0.8138			MS2 reverse	363.107	125.412	40717.9	37559.4	39079.5	55410	74214.1	60200.6	0.0486403	-0.693767	1.313	down	43480	44701.8	44141.4	94205.5	111727	106494	0.00149812	-1.23945	2.82445	down	47783.2	64824	54791.3	113919	115048	108533	0.00411797	-1.0116	2.38532	down
Hyperforin	0.9442			MS2 reverse	535.372	149.868	1141.9	1938	1859.42	6531	8495.29	9687.04	0.0153625	-2.32291	1.81354	down	4783.22	3852.14	4195.66	2292.82	2407.48	2911.7	0.0142224	0.753286	1.84703	up	3012.99	4833.93	3517.9	22741.9	16382.3	16350.7	0.0135717	-2.28726	1.86737	down
Hypoxanthine	0.9941			MS2 forward	137.045	157.031	23485.3	29363.1	36191.6	38988.6	41250.7	33268	0.228655	-0.350262	0.64082	no	36236.1	32704.7	39851.3	21293.9	30911.1	30098.3	0.113126	0.402552	0.946439	no	30636.3	25152.8	24734	28868.6	30352.3	33738.6	0.281432	-0.207201	0.550627	no
Ile-Ala	0.9889			MS2 forward	203.138	217.383	12524.9	14236.8	15718.4	18235.6	12954.4	18544.1	0.414451	-0.227451	0.382527	no	82449.2	82845.8	72777.8	8833.8	7636.66	8039.54	0.000315988	3.27996	3.50033	up	18172	17692.5	14650.8	6408.65	12149.1	10906.1	0.0752435	0.777777	1.12353	no
Ile-Ala-Arg	0.7558			MS2 reverse	400.269	138.787	131136	113338	110208	55733.4	50912	65828.3	0.0114877	1.04015	1.93977	up	75427.7	73030.4	71764.2	40916.1	50892.3	42184	0.00334232	0.71681	2.47595	up	58692	66626.6	78213.8	111187	86587.5	108648	0.0676263	-0.590266	1.16988	no
Ile-Asn	0.9888			MS2 forward	246.144	278.311	580.28	1966.3	1953.19	17207.6	8492.34	13549.9	0.0415223	-3.12476	1.38172	down	50473.6	51528.4	41731.2	5615.53	6955.91	7439.8	0.00107581	2.84451	2.96826	up	11076	8445.23	8539.02	5428.92	7350.33	9084.68	0.339059	0.359977	0.469724	no
Ile-Cys	0.9841			MS2 reverse	252.143	360.765	74789.8	80668.4	125895	48660.1	51850.1	30398.6	0.108519	1.10382	0.964496	no	46634.8	40262.2	32944.4	9922.06	24764.2	13810.4	0.0303695	1.30517	1.51756	up	19025.2	22219.6	15907.2	9834.83	13007.7	8785.19	0.0562441	0.853613	1.24992	no
Ile-Ile	0.9992			MS2 forward	245.185	168.256	33888.8	35534.3	35810.7	51086.1	50990	51959.3	0.00163661	-0.549664	2.78606	down	131254	133674	132317	18703.5	22512.3	22360.7	3.25731e-05	2.64346	4.48714	up	43509	46021.1	42909.8	33153.5	37980.5	38270.1	0.0503582	0.275671	1.29793	no
Ile-Met	0.85			MS2 reverse	245.137	177.628	80134.5	80183.9	72822.8	55411.2	55487.8	69741.5	0.0833378	0.368083	1.07916	no	11837.1	10870.4	12005.3	7837.49	11774.5	11980.8	0.557543	0.135872	0.253721	no	7794.58	8995.73	10715.8	7735.2	11840.6	16069.9	0.490674	-0.373976	0.309207	no
Ile-Phe	0.9938			MS2 reverse	342.184	244.537	5759.36	6329.39	7094.83	24505.5	8923.32	26480.8	0.146199	-1.64292	0.835055	no	13752.5	17963.7	22163.2	38333.9	54466.4	40763.2	0.018764	-1.30972	1.72668	down	16802.9	16804.8	18241.1	16483.2	34220.1	36432.3	0.254388	-0.74895	0.594503	no
Ile-Pro	0.9159			MS2 reverse	289.17	404.662	17992.5	26121.8	40707.7	53388.8	31723.8	40106.4	0.324905	-0.561945	0.488244	no	22355.7	52407.6	40531.5	24457.7	25590.6	28617.9	0.299649	0.551511	0.523388	no	17567.7	31975.6	18834.5	13711	29279.2	21164.5	0.892293	0.0919746	0.0494923	no
Ile-Thr	0.8619			MS2 forward	233.149	220.427	7727.07	11611.7	9678.5	12523.1	10227.2	14888.7	0.280148	-0.375317	0.552613	no	58622.7	61119.4	51134.3	6155.99	10929.7	17529	0.00214168	2.3035	2.66924	up	11407.2	11561.8	9312.37	5574.48	11232.3	11158.7	0.641408	0.207057	0.192866	no
Ile-Trp	0.7833			MS2 reverse	359.21	245.209	13194.6	18220.5	15779	55026.9	23912.9	63938.6	0.128438	-1.59811	0.891305	no	22901.1	17971.4	24288.9	115661	149042	99975.2	0.00654607	-2.48454	2.18402	down	42547	43396.2	36097.8	44319.7	100317	103862	0.196155	-1.02587	0.707402	no
Ile-Val	0.9928			MS2 forward	231.17	181.038	34145.7	38202.8	40244.1	39674.9	24557.2	48211	0.996938	0.0019168	0.00133172	no	269355	245503	231092	15950.7	19904.2	17814.1	0.000349869	3.79692	3.4561	up	30819	29474.6	24968.7	14289.9	22731.1	25190	0.215904	0.454738	0.665739	no
Imidazole	0.9947			MS2 forward	69.0459	54.771	722099	653435	565450	12648.9	12897.4	16294.6	0.00318862	5.53573	2.4964	up	48633.6	50174	54343.8	16092.4	33924.2	16016.6	0.0196193	1.21369	1.70732	up	20022.6	28616.7	29357.3	10788.5	13497.1	13854.7	0.0442269	1.03209	1.35431	up
Indapamide	0.7422			MS2 reverse	364.047	367.708	5842.08	9347.81	11661	6837.53	7318.97	9281.51	0.667309	0.196121	0.175673	no	8886.66	8233.35	7480.76	7631	8390.15	8416.85	0.931867	0.00957745	0.030646	no	7098.22	6359.81	4101.5	5453.44	7755.12	6582.93	0.668217	-0.172627	0.175082	no
Indole	0.9997			MS2 reverse	233.103	130.75	17217.6	23370	14905.1	40584.3	48555.1	49194.6	0.0129246	-1.31778	1.88858	down	89587.8	92079	89914.6	8813.45	21985.8	11117.5	0.000449484	2.69579	3.34729	up	23369.4	20780.7	9078.09	25108.6	24666.4	26789.9	0.277529	-0.524493	0.556691	no
Indole-3-carboxylic acid	0.6055			MS2 reverse	162.053	141.374	70035.2	61709.5	52277.3	5332.96	6152.7	6721.37	0.00514476	3.33731	2.28863	up	4070.43	2796.23	2095.18	3378.85	3297.31	2301.82	0.994011	-0.00259646	0.00260872	no	3262.89	2650.64	2682.52	4181.26	6646.63	4599.93	0.107796	-0.843788	0.967398	no
Indoleacetic acid	0.9637			MS2 forward	174.056	134.08	15819.8	16346.7	14486.9	10516.9	16107.2	9995.62	0.279249	0.349364	0.554009	no	21837.2	6908.94	13689.3	5020.61	4897.79	7099.18	0.172643	1.31824	0.762851	no	10208.5	2540.73	8791.84	7480.82	9931.58	6479.31	0.847757	-0.149421	0.0717288	no
Indoxyl sulfate	0.822			MS2 reverse	212.005	229.878	7690.05	9626.94	6952.09	15196	13532.4	21267.1	0.0747833	-1.04268	1.1262	no	6372.85	6448.97	5766.21	1372.82	1568.05	3720.23	0.0154997	1.48054	1.80968	up	6985.69	9271.6	7160.71	2212.31	3548.04	3618.87	0.023739	1.32008	1.62454	up
Inosine	0.9904			MS2 reverse	327.093	280.22	34776.8	25861.4	35259.6	26257.6	31718.1	29429.2	0.566252	0.133785	0.246991	no	22348.4	12234.8	11113.6	18011.9	33501.4	28973.7	0.163773	-0.816663	0.785758	no	13971.9	17090.3	14751.3	30187.6	28479.9	34232.3	0.00825326	-1.0199	2.08337	down
Inosine 5'-monophosphate (IMP)	0.9947			MS2 reverse	331.045	420.353	235789	566277	335756	869510	472454	884665	0.17754	-0.968587	0.750703	no	1.69624e+06	1.53892e+06	1.41383e+06	1.19679e+06	1.06937e+06	895706	0.0275051	0.556141	1.56059	up	1.55592e+06	1.93657e+06	1.56581e+06	1.37296e+06	1.89585e+06	2.2578e+06	0.720679	-0.127739	0.142258	no
IS	0.9374			MS2 forward	200.046	221.097	248553	318220	325782	317939	265734	341245	0.818252	-0.0513838	0.0871129	no	172464	187060	154826	133345	171744	153022	0.327356	0.167051	0.484979	no	135404	166585	127359	104326	141968	152083	0.71995	0.108012	0.142698	no
Isobutyric acid	0.8737			MS2 forward	87.0472	130.425	22653.5	38874.1	36362.3	124669	147697	159110	0.00648451	-2.14005	2.18812	down	49783.7	47593.8	15218.9	58031.7	60823	97441.9	0.155687	-0.941851	0.807747	no	64359.8	4768.71	8139.85	22249.4	27704.7	23567.9	0.971493	0.0717005	0.0125601	no
Isocaproic acid	0.7529			MS2 reverse	175.098	98.401	190958	200789	180439	138745	165140	177993	0.159743	0.247818	0.796579	no	485966	463874	435132	88409.1	110315	101958	0.000286382	2.20354	3.54305	up	230535	251070	237611	155375	145168	151574	0.0023618	0.669732	2.62676	up
isocarboxazid	0.9927			MS2 reverse	295.117	35.193	43634.7	22904	26182.4	18660.1	11051.3	15343.4	0.157915	1.04122	0.801577	no	23300.7	27193.4	27189.2	31562	27956.7	20958.8	0.827864	-0.0509834	0.082041	no	28135.4	37157.9	35353.7	22388.9	21650.6	21276.6	0.0436794	0.623792	1.35972	up
Isomaltose	0.9827			MS2 forward	360.15	376.121	38929.3	160514	83128.8	48698.1	40277	39358	0.332998	1.13872	0.477558	no	39896.9	33050.3	31567.1	24593.2	61372.4	30864.3	0.780603	-0.160709	0.10757	no	25734.5	80603	27576	33745	37796.4	29584.7	0.694991	0.405145	0.158021	no
Jasmonic acid	0.714			MS2 reverse	231.098	360.777	5232.87	11143.5	7565.45	3209.51	7117.16	4721.77	0.333908	0.66992	0.476373	no	20504.2	20891.7	14857.1	5124.11	7438.69	5940.38	0.0091958	1.60416	2.03641	up	5695.88	6078.45	5624.36	7139.38	8323.65	7961.84	0.0246168	-0.429062	1.60877	down
Kinetin	0.9515			MS2 reverse	276.109	243.124	6170.86	4428.73	7998.84	52803.7	36483.3	57217.2	0.0164439	-2.97769	1.78399	down	7444.66	5495.97	6427.4	11522.3	11102	10288.5	0.00683029	-0.764972	2.16556	down	7626.01	7337.83	7267.61	2548.76	8537.51	9557.33	0.879987	0.106907	0.0555239	no
KOdiA-PC	0.8018			MS2 reverse	664.374	227.44	3131.78	3539.95	3836.31	3927.93	2855.4	7439.44	0.537366	-0.436709	0.26973	no	7669.07	7746.57	9411.43	144826	227256	189362	0.00503472	-4.49916	2.29802	down	12898.2	14557.2	13533.6	62717.8	66553.7	67459.9	0.000313733	-2.26292	3.50344	down
Kynurenic acid	0.9999			MS2 forward	188.035	170.275	113269	124501	123080	97114.2	94636.2	126195	0.366052	0.182622	0.436457	no	21291.5	15595.2	13683.4	3877.85	4938.78	5926.58	0.0156934	1.77823	1.80428	up	15169.5	23387.7	5794.55	9815.77	11810.9	17008.2	0.825181	0.199086	0.0834508	no
L-.alpha.-Amino-.gamma.-butyrolactone	0.7762			MS2 reverse	241.064	62.181	4677.68	5611.37	4847.75	5521.1	5571.75	6086.86	0.20222	-0.182645	0.694177	no	5940.32	3643.25	5687.22	9140.46	4610.94	6468.98	0.398026	-0.405035	0.400089	no	11219.3	8893.7	2530.38	8453.46	8477	8054.46	0.850248	-0.141967	0.0704544	no
L-Alanine	0.9999			MS2 reverse	131.081	147.854	80344	71385.8	73974.9	482221	518465	575197	0.00240845	-2.80365	2.61826	down	77144.2	72928.3	68384	5744	2241.86	14100.1	0.00072275	3.30614	3.14101	up	15050.1	15798.2	15747.3	4966.91	4779.33	3145.24	0.00122331	1.85377	2.91246	up
L-Arginine	0.7368			MS2 forward	174.112	406.224	103765	142121	132466	228349	147945	89021	0.628751	-0.29848	0.201522	no	748981	214955	129815	28816.1	23469.6	99298.6	0.238866	2.85109	0.621846	no	580185	276234	140781	17296.7	37693.2	27051.8	0.168815	3.60345	0.772588	no
L-Ascorbic acid	0.7701			MS2 forward	351.056	429.438	52728.5	90764.3	71236.4	78698.2	46170.9	95895	0.93977	-0.0399867	0.0269784	no	192292	233458	163183	71365	109141	80919.7	0.0197062	1.1717	1.7054	up	99293	107575	58136.4	92659.6	170430	174917	0.250843	-0.724935	0.600597	no
Lathosterol	0.6574			MS2 reverse	431.319	37.057	95172.2	90776.9	77843.5	118594	136028	121875	0.0317916	-0.513234	1.49769	down	84700.3	92993.5	86809.8	34192.3	24608.8	28751.6	0.000625919	1.59506	3.20348	up	62810.9	80638.8	73189.8	89233.2	76878.8	84615.1	0.265817	-0.210822	0.575417	no
L-Carnitine	0.8473			MS2 reverse	321.206	248.446	4194.86	6076.81	3125.62	2710.47	3320.04	4493.85	0.507714	0.348209	0.294381	no	11529	9298.74	9343.77	7023.37	7324.72	5320.09	0.0395576	0.617326	1.40277	up	7273.26	7636.42	6466.53	4520.45	6818.97	5845.73	0.253508	0.314844	0.596008	no
Leu-Gln	0.8332			MS2 forward	260.165	216.757	2976.33	3306.07	2944.09	7948.44	5453.79	7560.53	0.0322757	-1.18398	1.49112	down	7511.45	4887.27	6604.05	2577.91	3835.55	2781.45	0.0352333	1.0473	1.45305	up	5462.93	8760.77	5865.55	4348.08	5172.74	5259.27	0.306089	0.44277	0.514152	no
Leu-Gly	0.9907			MS2 reverse	415.196	167.372	22779.2	17925.6	20989	45434.7	47309.4	65724.1	0.0346809	-1.361	1.45991	down	26443.8	24494.6	25598.3	15676.3	28583.9	30567.9	0.927605	0.0325707	0.0326371	no	14986.6	16561.8	13995.9	30334.3	18574	32729.4	0.124316	-0.841964	0.905473	no
Leu-Ser	0.9054			MS2 forward	219.133	247.412	6234.46	8937.29	6606.54	10284.9	7919.43	12320.6	0.219721	-0.487098	0.658128	no	49650.7	52276.3	45536	8686.22	18668.4	8585.19	0.00252825	2.0367	2.59718	up	12589.4	12458	11702	6044.57	4141.5	13687.6	0.355525	0.622294	0.44913	no
Leu-Val	0.9957			MS2 reverse	231.169	355.274	6571.1	19222.6	30609.6	4554.21	5463.59	2781.03	0.191794	2.13977	0.717165	no	10534.3	3464.61	5386.95	2673.85	7118.96	2817.68	0.490102	0.62038	0.309714	no	4528.72	6180.43	5873.38	6301.46	3799.74	3159.61	0.507719	0.322496	0.294376	no
Levulinic acid	0.8396			MS2 forward	115.041	194.373	29277.7	34339	35215.5	58228.1	68266.9	73346	0.0149316	-1.0158	1.82589	down	55633.3	49595.3	47844.5	30034.4	35965.9	37956.3	0.017399	0.55824	1.75948	up	32089.2	30985.3	29075.4	36131.7	54227.3	46082.1	0.117174	-0.566224	0.931169	no
L-Fucitol	0.6416			MS2 forward	167.09	158.093	82389.5	76857.7	73798.3	52388.4	54161.8	51761.3	0.00687156	0.557846	2.16294	up	18813.2	16104.3	18136.1	6269.11	15395.3	16147.8	0.252134	0.488596	0.598368	no	12420.9	16611.8	12658.3	14890.3	16895.7	11525.6	0.870067	-0.0550113	0.0604473	no
L-Fucose	1			MS2 reverse	206.101	390.756	7134.83	10326.9	442.262	57704.5	66325.9	42721.9	0.0166497	-3.21935	1.77859	down	9281.32	10486.1	10239.4	24702.6	22058.4	37556.5	0.0356374	-1.49054	1.44809	down	6070.75	6358.1	4594.69	16435.3	23338.2	20355.9	0.0123945	-1.82054	1.90677	down
L-Glutamate	0.999			MS2 forward	148.06	374.942	6365.58	17320.6	22855.3	16813	17557.6	17888.5	0.780743	-0.167166	0.107492	no	14200.2	13190.2	10615.6	8879.35	20686.2	13280.1	0.722939	-0.17292	0.140899	no	7872.32	12027.9	8820.96	11281.8	14056.9	14725.3	0.175386	-0.48019	0.756005	no
L-Histidine	0.8479			MS2 reverse	333.129	381.775	10884.8	59623.2	132906	26420.5	23488.8	16511.2	0.382197	1.61472	0.417713	no	30860.7	30730.3	24910.7	15158.8	47234.8	13487.3	0.802098	0.188994	0.0957727	no	19548.9	18969.8	20015.6	22447.1	32899.8	24001.5	0.204697	-0.438918	0.688888	no
L-homocysteic acid	0.9739			MS2 reverse	199.044	82.525	109378	114470	110208	58053.9	71966.3	77044.3	0.0137959	0.690007	1.86025	up	29495.3	31642.5	40685	26598.9	39511.9	35305.8	0.981899	0.00576698	0.00793312	no	94526.1	99867.6	107989	111184	138656	121412	0.140238	-0.296024	0.853133	no
L-Iditol	0.8608			MS2 reverse	165.075	282.082	11138.2	17042.7	13401.6	18824.3	12311.5	16041.7	0.606089	-0.18212	0.217463	no	35136.9	1942.97	5071.95	7246.12	22002.1	16330.8	0.938661	-0.112774	0.0274911	no	9242.36	33173.5	10762.8	3194.55	21524	18204.5	0.818432	0.309093	0.0870176	no
Linoleic acid	0.9998			MS2 reverse	279.232	42.623	4599.88	6495.92	3097.38	4288.19	6234.84	8014.55	0.488858	-0.385255	0.310817	no	13262.3	16425.9	55353	17711.6	6243.8	6250.5	0.325738	1.49333	0.487131	no	24997.3	8486.77	8825.38	16646.4	17592.3	15913.4	0.754652	-0.245332	0.122254	no
Linoleoyl-CoA	1			MS2 reverse	1028.35	112.298	2179.66	2082.44	639.63	8790.73	6411.39	6119.19	0.0250576	-2.12093	1.60106	down	1986.14	629.198	454.158	1561.97	1397.78	2075.53	0.343435	-0.714066	0.464155	no	2472.13	6887.81	8555.56	24490.9	17341.4	22446.4	0.0227196	-1.84313	1.6436	down
Lisinopril	0.8994			MS2 reverse	466.265	165.043	7589.39	7503.32	7792.68	11748.2	12098.6	13518.8	0.00838878	-0.707285	2.0763	down	13573.1	11294.6	11874.7	16262.9	15835.5	18292.4	0.0225045	-0.455712	1.64773	down	11123.3	12164	12077.7	15486.8	15647.4	12349.4	0.160938	-0.298149	0.793343	no
L-Isoleucine	0.9921			MS2 forward	130.088	254.874	43255.7	47113.5	25745.5	34981.4	33784	45744	0.962866	0.0200849	0.0164343	no	88043.8	63825.5	57273.7	20478	28216.8	23819.7	0.019051	1.52815	1.72008	up	37337.3	67545.4	37789.8	30129.6	36743.2	33161.2	0.374691	0.512218	0.426327	no
L-Leucine	0.9688			MS2 forward	130.088	242.99	48440.6	65031.9	51092.9	41564.1	46266.1	50585.8	0.313515	0.249651	0.503741	no	59655.8	63420.5	56882.4	18398.2	27457.8	24103.3	0.00157961	1.36308	2.80145	up	37275.7	39555.6	32515	24291.6	33678.5	33987.7	0.336395	0.249861	0.47315	no
L-NG-Monomethylarginine	0.9402			MS2 forward	171.12	209.28	4360.04	6228.21	7695.25	8575.33	5008.92	7558.14	0.642098	-0.209596	0.192398	no	11318.1	10177.5	8776.72	5055.29	5294.61	4838.41	0.00687159	0.995037	2.16294	up	5598	6445.09	5465.13	5022.32	6235.48	7252.85	0.75862	-0.0803229	0.119976	no
Lobeline	0.7203			MS2 reverse	302.196	270.9	686.949	752.579	649.621	7771.48	5971.65	9179.97	0.0124848	-3.45581	1.90362	down	4376.66	10982	3296.69	9439.83	11315.7	11444.3	0.194866	-0.787467	0.710264	no	2172.56	6116.22	5127.01	9401	15643.4	15991.2	0.0588927	-1.61295	1.22994	no
L-Phenylalanine	0.9933			MS2 forward	164.072	236.911	32844	42657.2	33471.3	28236.9	32061.3	37844.4	0.552307	0.151012	0.257819	no	19017	17981.8	17515.8	12235.6	18525.8	19985	0.682624	0.10334	0.165819	no	8020.65	13828.5	7988.19	13305.6	20414.9	16941.5	0.154616	-0.763787	0.810745	no
L-phenylalanyl-L-proline	0.8084			MS2 reverse	299.08	240.606	10136.9	13011.7	10091.8	18106.1	14195.2	19744	0.082726	-0.646831	1.08236	no	17280.9	14657.2	14368.7	6466.01	8175.94	8602.86	0.00672314	0.994317	2.17243	up	10556.8	12079.8	11267.6	9934.59	10134.9	9688.63	0.0993643	0.188185	1.00277	no
L-Pipecolic acid	0.9997			MS2 reverse	188.093	177.88	5937	5491.02	5594.05	8438.13	7528.58	11219.7	0.097719	-0.675481	1.01002	no	15504	12916.7	11381.5	11423.9	14576.3	12537.2	0.82684	0.0465844	0.0825787	no	10325.8	18057.3	10322.7	13161.4	23184	20726.1	0.332174	-0.560224	0.478634	no
L-Proline	0.9998			MS2 reverse	253.111	133.129	37443.1	33973.7	30198.2	60100.9	58040.9	64498.8	0.00686869	-0.845895	2.16313	down	95527.2	99918.9	97181.2	4689.63	3257.95	9017.97	7.3977e-05	4.10838	4.1309	up	45792.9	47341.8	44705.3	25836.5	13996.3	21499.3	0.011263	1.16828	1.94835	up
L-Pyroglutamic acid	0.9939			MS2 forward	128.037	278.053	299249	357637	287547	300759	302100	345939	0.969986	-0.00665265	0.0132344	no	533271	500195	546247	343228	310416	383593	0.00568611	0.606916	2.24518	up	398360	391976	352345	372128	430535	418681	0.458988	-0.0960485	0.338198	no
L-Rhamnose	0.6033			MS2 forward	163.062	266.049	23700.1	32166.3	28266.6	45336	39807.6	47070.3	0.0344342	-0.652129	1.46301	down	20690.8	16918.9	16573	34772.5	95922.6	68615.3	0.0820191	-1.87911	1.08609	no	13689.7	22091.4	14839.9	12866.5	38816.5	34571.6	0.372681	-0.768866	0.428663	no
L-Saccharopine	0.9797			MS2 reverse	299.115	286.299	5567.68	6624.45	6322.7	7323.16	6063.18	4773.73	0.918865	0.0279121	0.0367481	no	12240.2	14454.8	11135.2	11838	13195.8	15458.5	0.626808	-0.0981111	0.202865	no	13977.7	7538.36	12238.6	10935.3	10633.5	11327.1	0.930029	0.0371761	0.0315033	no
L-Threonine	0.9984			MS2 reverse	178.073	131.71	9011.47	10454.9	7824.05	11280.6	12621.2	13889.1	0.0832843	-0.46964	1.07944	no	10153.3	9131.05	10438.6	18052	18652	17424.1	0.000701875	-0.864801	3.15374	down	16585.9	16183.4	13235.1	17544.9	19297.1	18032.2	0.147485	-0.254357	0.831252	no
L-Tryptophan	0.9626			MS2 reverse	203.083	237.368	8998.91	7629.12	8270.96	8503.28	10815.6	9442.31	0.277722	-0.208035	0.55639	no	6924.61	6190.93	6774.96	3947.15	6403.37	5065.58	0.161799	0.367642	0.791025	no	6075.03	6948.56	5464.24	4221.84	5490.73	4614.98	0.158339	0.367784	0.800412	no
L-Tyrosine	0.9278			MS2 reverse	197.097	31.753	6004.76	7052.4	6195.97	11544.2	8826.38	9071.63	0.0664148	-0.612794	1.17774	no	39556.6	41823	36134.7	31341	31804.2	33505.7	0.0324996	0.281983	1.48812	up	51341.3	41218.9	37342.8	33216.4	35045.7	42713.5	0.422508	0.227192	0.374166	no
Lys-Ile	0.9673			MS2 reverse	336.113	243.173	4177.64	5209.22	5914.2	15229.7	15791.3	19151.4	0.00843612	-1.71326	2.07386	down	10779.6	7317.14	8697.3	15671.7	19518.8	32976.8	0.0936175	-1.34717	1.02864	no	9449.12	14684.6	10526.8	13179.6	19423.1	19611.2	0.190364	-0.591145	0.720416	no
Lys-Phe	0.8796			MS2 reverse	338.143	260.813	14174.7	9955.48	17503.6	33380.3	26299.6	25414.3	0.0455856	-1.03131	1.34117	down	16008.2	51350.1	47376.5	5670.41	6006.7	6547.03	0.0724179	2.65438	1.14015	no	31871.4	9518.42	19024.8	21854.9	7802.88	7932.56	0.533288	0.684536	0.273038	no
Lys-Pro	0.9004			MS2 reverse	307.168	379.245	10874.3	28213.8	30905.2	52121.5	27019.2	29724.6	0.383415	-0.637257	0.41633	no	71816.3	75378.5	55634.6	11046.1	15417.2	12460.2	0.00322474	2.38155	2.49151	up	34172.5	25472	22469.4	12988.1	16032	17194	0.086229	0.829295	1.06435	no
Lys-Val	0.9782			MS2 reverse	246.181	511.821	3944.71	24050.4	24938.4	8565.77	6088.19	10610.6	0.368981	1.06706	0.432996	no	11499.3	4799.04	4609.01	2713.05	9411.34	2343.83	0.598418	0.531123	0.222995	no	3397.6	10365.2	4169.02	5155.98	7575.72	4812.42	0.976822	0.0315315	0.0101846	no
Maltitol	0.7956			MS2 forward	343.123	382.962	38126.6	36995.2	43750.7	10208.2	13608.9	12454.9	0.00421853	1.71249	2.37484	up	36521.3	21905.8	16848.9	8519.27	23107.9	9923.86	0.265977	0.857306	0.575156	no	16797.8	39597.9	17255	11869.5	13004.4	12057.6	0.310338	0.995851	0.508165	no
Maltopentaose	0.8096			MS2 reverse	870.304	418.561	2371.36	4723.24	3136.5	4270.79	2866.79	5033.88	0.629431	-0.25054	0.201052	no	6984.98	11005.9	6218.38	4540.41	4486.73	4753.24	0.117552	0.812942	0.929771	no	4824.21	5843.8	4344.14	4719.03	7172.17	5479.35	0.544167	-0.210514	0.264268	no
Maltotriose	0.9871			MS2 forward	522.202	426.728	12923.1	26067.7	23764.4	23896.6	14195.3	17342.3	0.729225	0.178961	0.137139	no	30847.3	14181.1	19970.6	15991.7	23652.6	19555.3	0.776026	0.134827	0.110124	no	19057.3	27454	17726.7	15466.2	19712.2	16393.5	0.411027	0.316847	0.38613	no
Marmesin	0.7235			MS2 reverse	227.067	262.082	20219.4	6762.67	19105.2	11475.2	16175.2	12118.6	0.744966	0.212726	0.127863	no	5719.64	81872.4	4686.78	3186.13	2708.64	6918.27	0.423792	2.84839	0.372848	no	51689.2	4683.2	4596.19	4574.4	19923.2	3445.02	0.668217	1.1256	0.175082	no
Matairesinol	0.8135			MS2 reverse	341.138	238.893	21403.5	19592.5	20217.4	42381.9	47244.1	49696.2	0.00433032	-1.1865	2.36348	down	14012.7	11882.7	12313	14954.8	16333.9	17660.5	0.0427912	-0.357393	1.36865	down	13236.9	13955.3	12295.9	14689.4	13472.2	13860.8	0.371437	-0.0897399	0.430115	no
Melamine	0.9852			MS2 forward	127.072	164.389	35921.5	42762.1	41126.9	65738.7	65977.4	61293.5	0.00687426	-0.687919	2.16277	down	38123.5	39886.2	32130.7	19164.7	23208.3	24633.7	0.0160069	0.716967	1.79569	up	24614.1	33348.8	28747.3	36827.7	34983.5	39346.8	0.108133	-0.358338	0.96604	no
Melezitose	0.6479			MS2 reverse	503.152	166.287	26520.5	22684.1	22344.8	16191.5	19229.7	20784.8	0.121344	0.348216	0.915982	no	77679.2	107173	70784.9	9158.11	11103.8	10529.3	0.00695404	3.05351	2.15776	up	45874	48225.3	45015.2	19959.8	22859.4	24571.5	0.00200853	1.04565	2.69712	up
Metaraminol	0.8995			MS2 reverse	352.219	248.619	3390.33	6321.75	4285.06	6027.34	3636.21	3951.1	0.93974	0.0399712	0.0269924	no	11608.3	11834.2	10401.2	8683.44	6493.33	8057.17	0.0221455	0.542656	1.65471	up	6572.32	8927.65	7716.59	3547.38	6321.76	6799.28	0.269231	0.478037	0.569875	no
Methyl acetoacetate	0.9958			MS2 reverse	250.128	360.941	19045.2	44236.9	35024.8	72921.7	26970.6	17865.7	0.805125	-0.260459	0.0941369	no	234345	280238	244343	15768	18071.3	11383	0.000544018	4.06885	3.26439	up	107771	76867.3	64068.7	19734.9	19769.1	20198.8	0.030548	2.05857	1.51502	up
Mevalonic acid	0.9979			MS2 reverse	295.139	242.49	9912.83	13239.6	10606.1	41903.4	40737.1	48020.2	0.00364194	-1.9525	2.43867	down	21619.4	19690.4	21829	132497	156589	189999	0.0037728	-2.92368	2.42334	down	34124.3	39955.2	31178.1	80220.5	104263	111197	0.0145562	-1.49011	1.83695	down
Monoethylglycylxylidide (MEGX)	0.9998			MS2 reverse	206.138	340.683	8807.38	8690.12	15291.2	14063	7739.55	3240.99	0.636394	0.388761	0.196274	no	40341.7	47245.4	35365.9	5207.96	5143.7	4068.94	0.00197811	3.0919	2.70375	up	23839.2	19251.9	19796.1	10731.3	5599.78	7261.47	0.0162169	1.41444	1.79003	up
myo-Inositol	0.7942			MS2 forward	179.057	369.286	52381.9	71318.4	66204.2	28341.5	41311.7	42427.3	0.0692817	0.760739	1.15938	no	18726.3	15946.6	17194.9	16690.7	40232.1	27570.4	0.243968	-0.703996	0.612668	no	8039.03	18903.1	18281.3	23792.8	28339.7	15997.7	0.339059	-0.591225	0.469724	no
Myristic acid	1			MS2 reverse	227.201	16.0485	4718.63	5630.87	4909.51	5317.57	7611.26	5827.44	0.301774	-0.29771	0.520318	no	5023.05	4769.26	4610.13	4794.7	5157.68	5716.09	0.283108	-0.121552	0.548048	no	5193.67	5135.88	5095.08	7849.85	5097.21	3112.75	0.927693	-0.0582203	0.0325959	no
Myristoleic acid	0.7217			MS2 reverse	244.226	143.708	99444.9	105732	76418.2	72022.4	58818.2	65368.6	0.103767	0.521232	0.983943	no	421577	417922	386483	15068.1	11000	7838.66	0.000119652	5.17622	3.92208	up	131704	39369.5	39084.2	57088.4	43772.6	58207	0.720679	0.401828	0.142258	no
N1,N12-Diacetylspermine	0.7383			MS2 reverse	309.227	38.8925	62838.7	58370.3	48917.8	145358	148563	160312	0.00256067	-1.41682	2.59165	down	130701	132156	130084	64576.8	55272.1	66392.6	0.000380488	1.07713	3.41966	up	109960	140222	116179	61230.3	62024.9	133572	0.368392	0.512471	0.43369	no
N2,N2-Dimethylguanosine	0.9999			MS2 reverse	294.117	215.83	8098.23	11354.1	8304.14	9006.6	4909.55	11096.8	0.756376	0.150151	0.121262	no	17598.1	17586.2	16285	7677.62	8579.89	4208.71	0.00528611	1.33047	2.27686	up	11186.6	10338.7	9715.61	6551.14	11772.3	11768.2	0.894648	0.054072	0.0483476	no
N6-Methyl-L-lysine	0.6164			MS2 forward	343.234	382.923	1952.52	11053.9	3362.5	9218.49	6188.67	5229.21	0.744966	-0.33423	0.127863	no	67588.5	86985.6	75985.3	1306.4	10964.2	11535.6	0.00191505	3.27573	2.71782	up	20111.5	7945.97	7940.77	4807.93	7686.8	5465.74	0.359687	1.0031	0.444076	no
N-Acetyl-D-glucosamine	0.9849			MS2 reverse	242.07	140.024	24257.1	20396	26146.5	12548.4	15029.9	16675.9	0.0477265	0.677927	1.32124	up	13418.7	12966	12207.7	9262.4	10837.9	10390.7	0.0206845	0.339937	1.68436	up	11369.2	12849.2	11655.8	15647.8	12721	14412.3	0.162489	-0.254028	0.789176	no
N-Acetylglucosamine 1-phosphate	0.985			MS2 forward	300.048	422.33	10907.5	26141	19125.4	21284.4	21008.1	28007.2	0.507714	-0.323619	0.294381	no	11610.6	8412.64	6659.1	5834.94	17809.8	13386.1	0.477864	-0.472841	0.320696	no	6369.48	15337.4	6258.12	6809.9	14878.1	14575.6	0.655612	-0.374904	0.183353	no
N-Acetyl-L-alanine	0.9269			MS2 reverse	149.092	136.554	148708	136938	125282	730170	771955	816718	0.0016335	-2.49645	2.78688	down	207077	184700	183229	2870.94	2701.58	12683.7	0.000294475	4.97712	3.53095	up	47417.7	48865.6	47629.5	12839.2	13218	14935.4	0.000202605	1.81176	3.69335	up
N-Acetyl-L-aspartic acid	0.6745			MS2 reverse	174.041	370.128	11158.5	19329.2	19511.3	8428.21	10496.4	11756.5	0.174291	0.704549	0.758726	no	15706.6	14692.1	14179.9	10875.1	16305.8	21133.9	0.742971	-0.116115	0.129028	no	9419.04	13891.9	9523.02	10168.6	16698.6	15050.1	0.424201	-0.352355	0.372428	no
N-Acetyl-L-glutamate	0.9067			MS2 forward	188.057	364.55	17950.1	27044.9	23219.3	24926.3	26476.5	21966	0.68399	-0.105091	0.16495	no	43706.8	29600.3	28408.8	21390.4	27360.5	37998.8	0.569975	0.229617	0.244144	no	26111	26468.1	19736.6	22839.4	34172.2	30664.6	0.410244	-0.277875	0.386958	no
N-Acetylmannosamine	0.8623			MS2 forward	204.086	240.396	16963.7	22174.9	18192.7	12993.5	11420.3	13983.4	0.0676307	0.578324	1.16986	no	12487.3	13612.5	12783.9	5839.84	9983.58	6831.82	0.0269433	0.779322	1.56955	up	8371.77	10916.1	8982.54	9831.33	12140.3	11670	0.285029	-0.250951	0.54511	no
Nalidixic acid	0.9979			MS2 reverse	291.097	214.783	62088.1	3635.65	41705.8	99015.5	216894	70996.8	0.212783	-1.84859	0.672064	no	25074.6	21017.5	25690.9	11108	72504.5	11865.1	0.760695	-0.411519	0.118789	no	19434.7	16318.1	15944.4	17742.6	15045.7	17490	0.830134	0.0401494	0.080852	no
Nateglinide	0.7629			MS2 reverse	376.212	184.086	52468.2	54564	52312.7	9779.97	16922.5	19073.5	0.00364194	1.79949	2.43867	up	182821	166382	161911	7840.09	10364	5332	0.000235497	4.4407	3.62802	up	174991	219759	189391	34767.6	47018.1	59111.8	0.00488412	2.05167	2.31121	up
N-Benzyloxycarbonylglycine	0.9998			MS2 reverse	227.105	152.841	280085	276266	259531	55191.1	58640.8	50527.1	0.00106655	2.31151	2.97202	up	22868.6	24360.2	24082.6	6431.14	11682.7	7942.86	0.00275446	1.45248	2.55996	up	6871.25	10884.4	6386.08	8366.67	8210.81	7993.21	0.952585	-0.0254107	0.0210964	no
N-Carboxyethyl-.gamma.-aminobutyric acid	0.6804			MS2 reverse	236.116	33.5225	5137.92	11283.6	6964.57	10095.1	11137.3	11108	0.287387	-0.467685	0.541533	no	15325.4	8067.75	14107	11051.6	10866.7	7738.84	0.416865	0.338519	0.380005	no	13674.3	10451.6	13222.4	16642	15514.9	13613.9	0.208681	-0.293382	0.680516	no
N-Desmethylselegiline	0.9996			MS2 reverse	347.248	30.828	33363.7	33481.5	40016	21437.7	20416.1	23918.3	0.0245496	0.70019	1.60995	up	45651.8	44963.9	43943	33786.6	28076	24408.8	0.0106713	0.641281	1.97178	up	49932.3	17730.2	27640.7	15028.4	58845.5	54482.9	0.674507	-0.429561	0.171014	no
Niacinamide	0.7408			MS2 reverse	183.075	200.35	54241.8	78447.3	74267.4	1922.33	1533.82	1898.94	0.00797668	5.27227	2.09818	up	8133.24	7732.86	7492.47	3070.16	3617.41	3620.35	0.000565737	1.1802	3.24739	up	2863.85	3261	2799.83	1954.5	1335.76	2648.05	0.154775	0.58775	0.810299	no
Nicotinamide ribotide	0.7031			MS2 reverse	355.034	95.621	20122	20617.7	20706.4	37374.8	37097.1	22833.3	0.140988	-0.663196	0.850818	no	29140.2	27501.1	33283.6	27962.7	65024.5	38312.6	0.347898	-0.546072	0.458548	no	88522	20788.5	88713.4	84431.6	86611.6	81087.5	0.600548	-0.348497	0.221453	no
Nicotinate	0.9985			MS2 forward	122.026	203.168	7403.24	10694.4	13008.3	8139.67	8295.37	7427.3	0.325759	0.382458	0.487104	no	7795.38	6796.68	4822.26	4519.72	7039.58	6154.4	0.697096	0.132256	0.156708	no	3925.88	3711.98	4535.99	4397.38	6283.81	7255.87	0.192252	-0.559159	0.716129	no
Nicotinate D-ribonucleotide	0.7042			MS2 reverse	335.034	413.807	8364.8	10885.3	8485.06	11126.5	13777.2	12340	0.112028	-0.425283	0.950672	no	17107.8	14211.4	13936.2	9232.78	6420.41	13841.5	0.133927	0.617636	0.873132	no	14154.8	18990.1	14304	14117.2	13757.1	11903.3	0.350589	0.254417	0.455202	no
Niflumic Acid	0.9919			MS2 reverse	281.048	248.08	13818.6	28003.9	15765.8	17450	27918.8	18801.8	0.778531	-0.156138	0.108724	no	16329.8	13566.5	1788.39	12482.8	9146.27	17849.5	0.690939	-0.317283	0.160561	no	12151.1	19183.5	19157.5	23196.4	20200.2	16342.9	0.514753	-0.242627	0.288401	no
Nname,Clomipramine	0.9598			MS2 reverse	260.102	274.243	6792.08	7274.75	7636.12	23436.5	20053.6	26794.6	0.00983648	-1.69532	2.00716	down	22840.5	17120.8	17294	14357.8	18681.9	18413	0.516435	0.154162	0.286984	no	15110.1	20009.4	15349.5	20566	29322.4	29883.8	0.110237	-0.660486	0.957674	no
Norethindrone Acetate	0.9964			MS2 forward	339.199	697.664	111940	141309	167283	68618.3	88941.8	107450	0.124636	0.666167	0.904355	no	74766.4	133044	120158	112110	112688	112082	0.898936	-0.0386764	0.0462712	no	108346	114379	109989	103624	113812	112801	0.890225	0.0107827	0.0505004	no
Nortriptyline	0.6075			MS2 reverse	246.159	351.426	24157.5	27304.2	31549.3	37060.5	31913.2	20193.7	0.788835	-0.103214	0.103014	no	57318.7	64582.5	50392.3	9147.99	4785.73	665.163	0.00170076	3.56094	2.76936	up	43748.3	39581.7	43614.9	14811	10254.8	15048.5	0.00217959	1.66201	2.66163	up
n-Propyl cinnamate	0.8019			MS2 reverse	208.132	239.776	4260.18	4230.89	4616.43	5251.93	4150.83	7579.49	0.386513	-0.373636	0.412836	no	5300.9	8081.67	5604.39	1973.72	1890.79	2233.7	0.0178547	1.63855	1.74825	up	4467.23	5093.57	4227.28	2526.83	2018.25	5109.68	0.377023	0.514108	0.423632	no
Oleic acid	0.9739			MS2 forward	281.247	42.378	5000.1	6423.26	5123.8	8521.84	8414.74	17295.7	0.2066	-1.04877	0.684869	no	24636.4	25713.4	28276.9	10857.7	10764.8	18933.4	0.0239004	0.955107	1.62159	up	18183.8	17980.3	18759.9	17653.9	26238.1	21746.5	0.363902	-0.257108	0.439015	no
Ornithine	0.9998			MS2 reverse	287.163	140.227	31531.9	36821.4	42957.7	12157.9	12143.1	15436.6	0.0155429	1.48602	1.80847	up	16527.7	2098.41	18659.4	11258.2	11074.8	10161.5	0.809601	0.198417	0.0917289	no	14291.3	13895.6	16694.8	13493	11827	12473.7	0.166666	0.247984	0.778154	no
O-Succinyl-L-homoserine	0.773			MS2 reverse	235.097	104.35	36430.3	37930.7	39574.1	44915.4	46289.7	45474.4	0.0117768	-0.262584	1.92897	down	80059.7	64983.3	62040.8	25397.7	29444.1	27073.8	0.00540544	1.338	2.26717	up	122643	62978.7	56302.9	37423.4	41705.2	40202.1	0.238493	1.01959	0.622524	no
Oxaprozin	0.7801			MS2 reverse	354.127	358.536	9204.33	27106.8	26362.3	46544	27548	33861.8	0.228463	-0.784487	0.641184	no	23324.6	32164	27061.9	19497.1	25716.3	18784	0.191883	0.367264	0.716963	no	15189.2	12553	9808.8	7373.84	15394.5	11446.7	0.796628	0.13422	0.0987445	no
Oxazepam	0.9824			MS2 reverse	307.023	102.817	257610	322014	343860	8019.5	8099.67	10338.7	0.00444054	5.12532	2.35256	up	12459	10449.3	10367.3	10571.2	19432.3	11463.3	0.463001	-0.317495	0.334418	no	10123.8	10587.8	11731.9	29182.3	37420.9	34717.6	0.00574352	-1.64293	2.24082	down
Oxprenolol	0.9439			MS2 reverse	531.356	42.802	16699.2	17375.3	16268.2	18865.8	17961.9	23483.6	0.21969	-0.260646	0.658189	no	37858.8	40610.6	41912.4	244919	267285	372250	0.00763496	-2.87717	2.11719	down	78691	14009.9	59884.2	47368.6	56761.9	94986.4	0.678222	-0.384002	0.168628	no
Oxyquinoline	0.6237			MS2 forward	146.059	54.23	19652.7	23952.8	17458.4	18396.1	23926.9	26039.3	0.567282	-0.162883	0.246201	no	22556.1	17534.7	16014.3	4131.81	3493.13	3249.65	0.0049348	2.36717	2.30673	up	10169.2	8420.64	13628	9063.21	8329.25	7841.35	0.34959	0.352501	0.456441	no
Palmitic acid	0.7336			MS2 reverse	274.274	49.6055	2.47324e+06	2.5983e+06	1.57225e+06	1.23296e+06	1.06206e+06	1.09714e+06	0.0817649	0.969802	1.08743	no	9.96612e+06	5.58829e+06	1.67241e+07	588881	571120	533549	0.0577748	4.25245	1.23826	no	5.70373e+06	9.78093e+06	5.5226e+06	1.78267e+06	1.82901e+06	1.80825e+06	0.059937	1.95454	1.2223	no
Pantoprazole	0.7555			MS2 reverse	366.063	368.341	4667.19	16803.3	17023.4	12454.8	12522.5	13186.5	0.985651	0.012423	0.00627681	no	13094.1	10859.8	9900.95	5484.71	11277.2	10732.8	0.429394	0.30021	0.367144	no	5990.36	10586.7	4522.82	8484.6	9172.86	9159.2	0.50213	-0.345895	0.299184	no
Pantothenate	0.9901			MS2 forward	220.117	260.252	6615.38	7329.25	9906.33	9866.67	6241.1	10622.2	0.690246	-0.164413	0.160996	no	7740.01	11396.7	8672.36	4209.74	6976.03	4897.54	0.0748523	0.789993	1.12579	no	4020	2580.17	3666.77	4352.84	7257.27	4545.3	0.245799	-0.654012	0.60942	no
Parachlorophenol	0.9858			MS2 forward	126.997	142.173	28136.6	66233.3	26640.4	94576.1	87014.7	76235.7	0.0841036	-1.09127	1.07519	no	123779	102116	95213.4	78728.2	75872.9	106109	0.250204	0.300612	0.601706	no	162629	204268	146110	89234.1	141438	141799	0.244771	0.461853	0.611239	no
Pargyline	0.9985			MS2 reverse	220.132	220.081	8557.37	11815	11848.9	11208.3	6799.97	13575.3	0.949762	0.0288373	0.022385	no	18074.9	16570	14575.5	2225.52	3336.6	6510.99	0.0049276	2.02746	2.30736	up	10202.6	10715.4	10539.7	6244.81	10399	6802.33	0.21904	0.424059	0.659477	no
Pectin (Galacturonic acid)	1			MS2 reverse	212.075	185.024	83148.9	98435.8	98706	11395.4	8970.14	11163.5	0.00256067	3.15217	2.59165	up	29619.3	30461	28982.9	44828.5	64647	46677.8	0.0425324	-0.810062	1.37128	down	14535.6	17055.7	14042.3	24111.8	28679.9	33969.2	0.0357287	-0.926948	1.44698	down
Pelargonic acid	0.8423			MS2 reverse	315.252	94.1425	76862.1	143614	73609.5	31026.3	83570	35241.8	0.266481	0.972832	0.574334	no	96074	48562	62450.8	56403	71731.5	117469	0.661576	-0.246095	0.17942	no	62249.8	38729.7	42487.6	50660.8	31357	27294.3	0.472948	0.392268	0.325186	no
Pelletierine	0.9762			MS2 forward	142.122	152.869	35287.5	41930.5	50666.6	11770.9	5333.07	4508.28	0.0145803	2.56492	1.83623	up	450821	392033	385291	1994.11	1059.37	220.244	0.000380839	8.55133	3.41926	up	42410	88013.3	31073.5	18272.2	14611.9	18241	0.206071	1.6594	0.685983	no
Penicillic Acid	0.8993			MS2 reverse	191.035	99.7155	48730.3	49191.5	47780.1	183970	189188	213374	0.00249593	-2.00919	2.60277	down	36296.1	16358	36601.6	21446.5	25815.5	33963.1	0.781399	0.136019	0.107127	no	32565.1	34580.8	38464.7	32143.8	32647.9	29772.1	0.247315	0.159397	0.606749	no
Pentadecanoic Acid	0.8739			MS2 reverse	284.26	34.349	6727.62	10343.5	5955.56	2953.7	9168.35	8932.88	0.85047	0.129147	0.0703412	no	42249.3	45634	39944.7	43478.4	55180.5	43263.9	0.397186	-0.150904	0.401007	no	34279.6	31544.5	32091.6	16981.7	21675.8	4799.02	0.0673787	1.17197	1.17148	no
Pentobarbital	0.9664			MS2 reverse	225.124	260.58	91387.9	81011.5	60865.4	115393	119615	153499	0.0752692	-0.735972	1.12338	no	145349	120291	117652	1506.38	9685.39	5495.18	0.00100614	4.52165	2.99734	up	81825.4	102464	76807.4	10895.8	9730.13	11624	0.00515443	3.01722	2.28782	up
Pentoxifylline	0.6146			MS2 reverse	337.149	150.499	52678.4	53286.3	70676.3	72214.7	102209	91304.1	0.11257	-0.58913	0.948576	no	90593.9	79523.4	70981.8	15025.2	15409	23837.7	0.00239761	2.15135	2.62022	up	58837.1	53479.6	46763.2	80292.2	71112.5	77663.5	0.0252567	-0.526025	1.59762	down
PGF3a	0.6788			MS2 forward	351.217	197.402	521721	711608	602871	438775	310662	575834	0.240145	0.470436	0.619527	no	1.14435e+06	898839	811996	510202	712179	575681	0.0631359	0.66714	1.19972	no	534288	758618	462137	397573	841572	846142	0.682209	-0.248739	0.166083	no
Phe-Ala	0.9873			MS2 forward	237.122	191.351	9650.39	11818.6	12127.2	15733.3	12042.6	16414.9	0.16715	-0.395452	0.776894	no	21026.1	7852.31	22174.1	7911.42	10247.4	10672.3	0.244232	0.824353	0.612197	no	11663	11818.7	8297.16	4702.06	11383.8	8425.47	0.485426	0.374624	0.313877	no
Phe-Asn	0.6208			MS2 reverse	280.128	246.341	3974.23	2884.51	2885.77	8487.2	4293.2	9873.78	0.138933	-1.21711	0.857195	no	12570.2	12410.2	11794.2	7080.67	8497.6	7731.55	0.00258599	0.657772	2.58737	up	6485.22	4707.1	4528.6	3094.11	8120.41	4424.08	0.994086	0.00757405	0.00257592	no
Phe-Gln	0.7344			MS2 forward	276.134	124.592	18114.8	18194.6	17344.4	16921.9	20227.4	18102.4	0.70971	-0.0423389	0.148919	no	62784	63638.8	63194	1084.92	1870.82	1423.33	7.09827e-06	5.43632	5.14885	up	5898.32	6711.33	6866.01	3827.06	2498.17	5271.98	0.095573	0.747894	1.01966	no
Phe-Ile	0.983			MS2 forward	279.169	156.007	36236.9	34128.7	27110.1	36902	34976.4	36204.7	0.390715	-0.149026	0.40814	no	121777	124183	114284	19274.7	20059.5	17395.4	0.000127837	2.6668	3.89334	up	56872.3	32827.7	57423.1	39936.9	32176.9	30031.6	0.282049	0.5264	0.549676	no
Phenelzine	0.6112			MS2 reverse	295.19	51.6395	213229	198330	155629	1.35616e+06	1.53536e+06	1.25607e+06	0.003063	-2.87037	2.51385	down	432171	473783	495426	312545	310949	338409	0.00581546	0.542886	2.23542	up	372372	326699	315092	328781	358622	366801	0.681401	-0.0558634	0.166597	no
Phenylethylamine	0.9207			MS2 reverse	281.138	35.1095	50640.8	49499.8	44680.7	42340.4	37518.6	42819.8	0.10197	0.239387	0.991529	no	50759.3	71218.8	67623.6	82773.6	66324.8	99142.7	0.213883	-0.38877	0.669824	no	76958.1	82692	89940	63799.1	55721.9	61605.5	0.0269938	0.462563	1.56874	up
Phe-Phe	0.9736			MS2 forward	313.153	139.272	19764	18003.7	15804	24033.7	28904.3	28597.5	0.0360565	-0.605957	1.44302	down	50331.6	52720.1	43264.9	15809.4	15101.9	14214.2	0.00143563	1.69708	2.84296	up	12012.3	15016.7	19951.1	20793.5	18594	19280.5	0.311394	-0.320522	0.50669	no
Phe-Thr	0.9919			MS2 reverse	266.128	32.781	291706	308866	279068	144426	162701	133415	0.00421853	0.997634	2.37484	up	725800	840222	822954	204026	212885	180523	0.00059801	1.99954	3.22329	up	811561	860581	758353	1.22986e+06	1.19783e+06	1.33546e+06	0.00675826	-0.630688	2.17017	down
Phloretin	0.9916			MS2 reverse	335.11	243.886	24061.7	28432.6	31973.4	98537.9	114491	131638	0.00834726	-2.02873	2.07846	down	67085	45445.5	51392.1	112665	115585	202546	0.0682198	-1.39399	1.16609	no	54582.4	98726.8	65654.9	88443.6	114836	137677	0.208925	-0.638894	0.680009	no
Phosphorylcholine	0.8976			MS2 forward	242.079	364.54	12830.1	18826.6	18818.6	11209.2	12273.3	13005.2	0.166869	0.468168	0.777625	no	4966.32	6824.34	9653.06	4828.89	10642.6	8560.9	0.755307	-0.164428	0.121876	no	5221.45	7718.45	6165.31	4522.05	6577.52	4828.23	0.479459	0.262419	0.319248	no
Picolinic acid	0.6564			MS2 forward	124.039	366.712	54269	42401.2	75482.2	44725.2	42467.9	31617.7	0.266481	0.53502	0.574334	no	32841.3	33688.3	31122.5	15921.4	27540.7	24471.6	0.0783064	0.523524	1.1062	no	18057	19611.1	14369.1	7151.55	19279.9	17919.6	0.687403	0.230576	0.162789	no
Pimelic acid	0.9746			MS2 forward	159.067	347.767	9919.22	26501.5	36156	50976.7	63785.3	63392.4	0.0543345	-1.29555	1.26492	no	9673.51	10988.6	12135.2	13026.1	22301.3	49320.6	0.244251	-1.3679	0.612164	no	6410.16	12412.2	8475.54	9100.97	14431.2	10422.9	0.541716	-0.314836	0.266229	no
Pindone	0.9006			MS2 reverse	229.083	375.75	4361.52	5253.66	4378.79	22908.3	4476.25	9950.38	0.33831	-1.41572	0.470685	no	29679.5	31757.3	34483.1	29337.8	11434.3	9906.43	0.115317	0.920454	0.938105	no	102048	121107	93569	12222.8	20909	28756	0.00615618	2.3555	2.21069	up
Pioglitazone	0.7178			MS2 reverse	357.133	42.0365	49629.5	42900.4	51575.4	113102	102850	155905	0.0391779	-1.36762	1.40696	down	13410.8	14100.3	12684.4	6895.65	4452.31	3900.19	0.00382716	1.3984	2.41712	up	12732.5	11792.9	7692.34	9350.14	11509.3	7955.99	0.690421	0.161019	0.160886	no
ponasterone A	0.6502			MS2 forward	463.304	131.492	63514.7	48228.9	47466.8	40061.9	36116.8	35129.1	0.103767	0.51638	0.983943	no	126460	118543	118176	51838.5	72567.7	61327.7	0.00304169	0.967443	2.51689	up	120544	120728	113452	83071.1	89526.1	86978.1	0.00434882	0.450541	2.36163	up
Prilocaine	0.9845			MS2 forward	203.149	255.011	5187.98	10916.7	10479.1	6494.65	10074.7	8576.92	0.873708	0.0802044	0.0586337	no	9570.29	7709.13	3614.91	2106.65	4100.03	2521.8	0.136462	1.25931	0.864988	no	4119.68	9684.23	7824.96	8531.35	5538.83	4606.74	0.751124	0.211702	0.124288	no
Primaquine	0.8161			MS2 reverse	536.37	169.036	1717.2	2234.46	2612.13	3077.04	2318.07	2966.4	0.263778	-0.349236	0.578762	no	10998.5	11524.2	6286.69	4239.97	3219.63	3138.13	0.0414343	1.44278	1.38264	up	12155.6	11649.1	10482.1	6578.98	8345.93	7773.16	0.0241704	0.595083	1.61672	up
Primidone	0.9906			MS2 reverse	277.124	192.078	15672.9	19791	19788.7	10677.4	16229.9	19895.7	0.513664	0.239444	0.289321	no	26834.4	25454.6	23930.7	5878.46	7984.94	6853.44	0.000481638	1.87936	3.31728	up	35577.5	27322.8	29052	13723	15785.7	14106.4	0.0164782	1.07606	1.78309	up
Pristanic acid	0.6126			MS2 reverse	316.321	39.236	62413	74111.7	44141.6	162444	156199	152336	0.00543294	-1.38233	2.26497	down	668067	652133	656476	25792	26183.6	26165.2	1.72871e-05	4.66086	4.76228	up	192703	180960	176825	49158.1	45277.8	45138.9	0.00044376	1.97967	3.35285	up
Pro-Ala	0.9793			MS2 reverse	263.019	322.658	3432.03	10212	3410.55	20533	14276.2	12205.9	0.102152	-1.46296	0.990755	no	723.065	928.06	744.118	804.717	1260.13	3449.15	0.336143	-1.20293	0.473476	no	1549.23	2042.11	1565.24	3188.69	1158.34	1255.06	0.892382	-0.119551	0.0494492	no
Pro-Arg	0.6969			MS2 reverse	294.154	351.385	7296.84	11011.9	10044.5	16902.5	9365.29	3520.53	0.935344	-0.0712323	0.0290287	no	51408.3	49895.4	50471.3	5131.55	4638.03	4224.61	3.25731e-05	3.43903	4.48714	up	18153.3	14711.5	14342.9	4625.6	4701.17	5086.62	0.00624703	1.71161	2.20433	up
Pro-Asn	0.6225			MS2 forward	290.134	407.005	18512.6	45689.5	47405.4	68095.2	53199.9	47877.1	0.260295	-0.600059	0.584533	no	41615.2	56374.2	47192.2	34662.3	33022.9	37148.2	0.0645458	0.46976	1.19013	no	50011.2	42882.7	37181.7	32251.3	40058.3	39816	0.395912	0.214236	0.402402	no
Pro-Asp	0.9974			MS2 reverse	231.097	376.831	3040.84	4683.36	4520.96	19908.4	5688.04	7665.12	0.299722	-1.44164	0.523281	no	19409.3	23073.2	16324.4	17569.9	7259.32	5513.43	0.129042	0.95464	0.88927	no	46005.5	47448.6	41498.3	6888.25	9441.51	10032.5	0.00124196	2.35591	2.90589	up
Procaine	0.7655			MS2 reverse	236.148	353.801	17090.1	32899.1	47309.7	14826.4	16912.2	11641.3	0.199401	1.1654	0.700273	no	10160	12098.2	11702.6	5860.57	8422.12	6277.86	0.0217458	0.72399	1.66262	up	7820.47	8159.89	9616.53	8984.06	5946.45	5445.5	0.371437	0.329097	0.430115	no
Pro-Glu	0.7229			MS2 reverse	245.113	153.444	26934.5	25431.9	26891.7	28668.2	28921.1	30157.2	0.0495026	-0.146783	1.30537	down	31860.3	29557.3	28255.8	9602.02	9827.41	10749.3	0.000481638	1.57115	3.31728	up	28535.3	30749.7	32967.9	27517	25797.5	28392.4	0.166933	0.175137	0.777457	no
Pro-His	0.8028			MS2 reverse	294.159	31.9205	27518.2	32284.2	25079.5	53801.8	11118	45863.3	0.650255	-0.384209	0.186917	no	139319	31242.8	32242.1	32543.1	21767.4	49015.2	0.480867	0.97289	0.317975	no	132843	34556.4	137516	44354.8	44819	53168.7	0.314584	1.09904	0.502263	no
Promethazine	0.9626			MS2 reverse	285.141	141.531	71707.8	79330.4	68975.1	42885.3	48454.2	52067.2	0.0190445	0.617478	1.72023	up	56562.3	55319	48189	22271.1	30602.1	43641.7	0.0580802	0.729882	1.23597	no	23131.8	29200.2	19267.1	32229.8	31748.8	33995.1	0.103136	-0.452452	0.986589	no
Prostaglandin D2(PGD2)	0.7771			MS2 reverse	333.206	91.252	64705.4	64645.6	56009	101603	126108	56333.2	0.291565	-0.615787	0.535265	no	131891	144635	124492	286306	454537	450210	0.0190823	-1.5705	1.71937	down	67540.6	65361.8	73230.4	94162.2	148804	104536	0.116935	-0.753446	0.932055	no
Pro-Val	0.9703			MS2 reverse	259.103	393.123	12626.1	5076.94	17226.4	8390.37	3399.47	5515.42	0.307585	1.01323	0.512035	no	21395.1	20572	19017.7	4454.66	10845.9	5457.32	0.00805278	1.55479	2.09405	up	14164.3	15417.1	7984.48	5354.05	11361.5	8750.73	0.373992	0.560835	0.427137	no
Pyrethrosin	0.6849			MS2 reverse	365.159	273.21	7882.49	9712.2	9687.87	10169.8	8381.6	12827.2	0.504551	-0.201803	0.297095	no	34471.5	26845.2	20447.8	7171.12	9678.25	10180.3	0.0234574	1.59693	1.62972	up	30204.6	39366.2	19613.2	11245.7	28103.1	25785.1	0.50315	0.453377	0.298303	no
Pyridoxal (Vitamin B6)	0.8878			MS2 reverse	335.123	267.259	4666.95	6809.28	5931.97	18634.9	10052	9847.43	0.153203	-1.14638	0.814731	no	18659.7	28833.7	19423.2	6421.73	6424.65	28207.4	0.4045	0.70485	0.393082	no	21812	36911.6	21070.4	12786.4	25623.7	25262.2	0.596237	0.325614	0.224581	no
Pyridoxamine 5'-phosphate	0.6069			MS2 reverse	269.033	412.428	19165	22933.5	23931.8	22333.3	19019.3	24955.1	0.977759	-0.00604712	0.00976831	no	28333	24693.8	23567.9	21857.7	22866.6	32879.9	0.944874	-0.018892	0.0246262	no	19933.5	26973.9	18329	26714.5	39734.7	29045.6	0.208207	-0.549743	0.681506	no
Pyrocatechol	0.9559			MS2 reverse	238.106	406.055	3280.33	4742.09	5435.81	5850.45	3912.5	3910.81	0.957958	-0.0229218	0.0186537	no	7124.88	5935.9	7465.17	6563.98	7482.38	4249.97	0.581958	0.165894	0.235108	no	6947.69	6110.82	5369.14	3477.22	8753.45	7517.75	0.867396	-0.0998643	0.0617826	no
Quadrone	0.8728			MS2 reverse	307.155	27.416	40369.6	39529.8	40425.5	83338.9	56461.5	83653.4	0.0606873	-0.893042	1.2169	no	58974.3	56986.1	51106.4	69963.6	84779.7	65282.9	0.0781356	-0.39725	1.10715	no	53938.4	58866.6	53526	54637.1	60328.5	38951.6	0.6861	0.111902	0.163612	no
Quinate	0.8254			MS2 forward	191.056	337.417	137311	71446.5	144534	75495.6	137308	119080	0.864877	0.0901802	0.0630454	no	24772.9	24138.2	23809.7	39053.2	50505	70551.7	0.0570237	-1.13862	1.24394	no	20826.7	25341.2	31875	98180	33195	29754	0.425187	-1.04588	0.37142	no
Raffinose	0.6275			MS2 forward	503.152	386.272	13259.3	28944.5	29284	17181.2	17470.6	13228.6	0.333103	0.578263	0.477422	no	17052	16541.2	13996.8	11450.1	17139.4	12300.8	0.392644	0.218899	0.406001	no	15812.1	11272.7	11822	20822.4	24584.5	21494.3	0.0275405	-0.782009	1.56003	down
Repaglinide	0.9495			MS2 reverse	511.289	134.385	39033.5	44251.5	33134.3	35555.3	40051.2	29154.6	0.548849	0.152226	0.260547	no	144259	132948	128572	74873.9	81093.4	87019.9	0.00274988	0.739813	2.56069	up	117423	127201	122575	131602	134212	137570	0.0635175	-0.135598	1.19711	no
Ribitol	0.9078			MS2 forward	151.062	231.433	27644.2	39760.2	28932.8	20377.4	23313.3	26498.3	0.195103	0.456849	0.709736	no	29746.3	25334.2	27252.5	27324	32960.8	33042.9	0.239621	-0.180833	0.620475	no	17775.8	24714.1	18534.6	21224.8	27685.2	23391.7	0.404826	-0.244639	0.392731	no
RU-0211	0.9864			MS2 reverse	454.248	28.572	11793.4	14601.8	12830.3	16010.8	15723.3	14074.7	0.180582	-0.223836	0.743325	no	44352.7	18113.9	12272.2	19873.9	14902.6	19247.2	0.584381	0.468268	0.233304	no	21585.2	18015	20766.4	21907.1	30629.1	24311.7	0.235837	-0.348257	0.627387	no
Rutin	0.995			MS2 forward	609.137	453.347	172400	111809	99649.7	6680.98	12761.6	12525.2	0.0298353	3.58589	1.52527	up	15100.1	13931.4	16237.2	34138.3	64656.2	16200.4	0.230906	-1.34499	0.636565	no	11807.6	16438.2	41553.5	50134.6	42126.1	21007.6	0.459643	-0.69846	0.337579	no
Salicylic acid	0.9983			MS2 forward	137.025	42.013	9726	10759.5	9814.12	18064.3	20993.5	22979.7	0.0136583	-1.03384	1.8646	down	8176.32	7517.51	8791.32	6889.24	8217.88	8504.23	0.710351	0.0524265	0.148527	no	4978.97	6300.75	5033.32	9488.72	12000.3	9704.96	0.023523	-0.935244	1.62851	down
Salmeterol	0.8292			MS2 reverse	396.249	244.951	3755.26	7538.15	4439.9	9801.28	6086.18	8848.55	0.228765	-0.652791	0.64061	no	18911.5	17353.2	15175.3	7153.25	29494.5	98712	0.432582	-1.39584	0.363932	no	12359.5	14195.3	11382.6	7159.03	17243.1	1737.52	0.576268	0.537378	0.239375	no
Sebacic acid	0.7122			MS2 reverse	201.113	124.853	33672.1	44253.2	32960.6	62690.4	61264.5	74616.4	0.0291722	-0.84058	1.53503	down	40743.2	40267.6	39234.4	34169.7	31246.9	42421.7	0.350668	0.157107	0.455104	no	33857.9	33871.3	29106.5	34213.9	42441	40529.8	0.175888	-0.275174	0.754763	no
Ser-Val	0.8909			MS2 forward	205.117	273.207	0	787.507	619.004	7264.31	4570.65	6226.09	0.0160145	-3.68269	1.79549	down	22953	24944.5	19870.9	3377.95	4972.73	2732.33	0.00145477	2.61226	2.83721	up	6736.2	4561.44	5483.85	3065.12	3779.92	3733.06	0.0949439	0.66579	1.02253	no
S-Methyl-5'-thioadenosine	0.9999			MS2 forward	298.096	98.733	421401	437859	428695	364853	500120	335698	0.69002	0.101243	0.161138	no	94587.1	77474.8	52425.9	8053.78	11129.2	9433.86	0.0136473	2.9717	1.86495	up	25912.6	31636.6	24714.4	14916	11277.8	12162.5	0.0174762	1.10079	1.75755	up
sn-Glycerol 3-phosphoethanolamine	0.9915			MS2 forward	214.048	370.38	17216.5	33944.5	22818.9	31300.1	47362.9	50664.9	0.152553	-0.805827	0.81658	no	34797	28652.2	28209.9	13052.8	21132.1	19945.7	0.0351472	0.759834	1.45411	up	22729.8	29568.9	21808.7	10942.1	16744.9	14056.5	0.0638083	0.828067	1.19512	no
Solasodine	0.7485			MS2 reverse	414.336	48.339	46251.2	22666.8	46168.5	68420	102721	118677	0.0740951	-1.33243	1.13021	no	274929	110313	115786	72409	21964.4	19512.7	0.124576	2.1373	0.904564	no	63874.7	55065.9	53363.5	39091	37465.1	40495	0.023311	0.557819	1.63244	up
Stearamide	0.8401			MS2 forward	284.293	32.151	2581.04	3479.96	4308.14	3299.88	5391.07	9401.17	0.350048	-0.803066	0.455873	no	17082.2	16861.6	18413.6	36224.5	47174.4	38472.4	0.00646416	-1.21889	2.18949	down	11527.3	9426.88	9717.9	10335	10781.9	16984.8	0.475399	-0.312929	0.322941	no
Stearic acid	1			MS2 forward	283.264	15.465	115453	127920	116518	116165	136143	122945	0.610991	-0.0603062	0.213966	no	132092	93605.5	106248	106243	126807	133100	0.519899	-0.141494	0.284081	no	110790	115545	110301	106249	117668	118727	0.760947	-0.025523	0.118646	no
Stearidonic Acid	0.6561			MS2 reverse	315.18	35.4525	54707.9	48874.9	51464.4	117279	137400	72692.8	0.100277	-1.07822	0.9988	no	98166.2	85496.3	53265.6	33690.1	35342.1	20778	0.0446611	1.3995	1.35007	up	50304.8	58011.4	88715	56130.4	54138.9	19395.9	0.391277	0.603634	0.407516	no
Suberic acid	0.986			MS2 forward	173.082	337.385	44651.9	26176.7	60590.4	34629.5	35902.6	40709	0.642046	0.240484	0.192434	no	21619.4	37397.8	32790.5	20419.5	32733.1	42262.9	0.909106	-0.0556079	0.0413852	no	28596.5	29149.5	23741.4	30394.2	19415.3	22592.9	0.589878	0.170539	0.229237	no
Succinate	0.9639			MS2 forward	117.021	365.622	69922.6	92189.7	72347.5	83324.8	110915	118228	0.197824	-0.414366	0.703722	no	54255.3	41507.8	43958.1	40552.5	71193.5	97206	0.303329	-0.58062	0.518086	no	33571.2	43207.1	32486.7	45941.6	61727.3	53703.6	0.0969523	-0.562563	1.01344	no
Sucrose	0.9861			MS2 forward	360.149	344.899	15541.6	19981.5	18714	8627.72	14858.9	22561.5	0.652716	0.23614	0.185276	no	30828.4	23507.8	22998.5	22131.1	23603.8	23873.9	0.439426	0.151848	0.357115	no	18252	32942.9	20286.8	18025.2	19633.2	21691.7	0.573998	0.268321	0.24109	no
Sulfasalazine	0.9505			MS2 reverse	419.048	405.121	11235.5	5363.38	4634.67	4742.16	3024.59	5575.38	0.415204	0.670355	0.381738	no	7653.53	6484.13	7824.88	11967.6	12203.5	15693.1	0.0197185	-0.860051	1.70513	down	4544.8	6619.52	6772.63	58071.5	46582.4	52638.2	0.00227498	-3.13244	2.64302	down
Tamsulosin	0.8086			MS2 reverse	407.173	117.924	239204	301020	208519	415841	226769	259100	0.579498	-0.268191	0.236948	no	200338	155486	134361	79128.8	104493	101845	0.053512	0.780002	1.27155	no	80936.8	138247	100867	107645	86594.8	74583.4	0.563497	0.251646	0.249108	no
Tartaric acid	0.8923			MS2 reverse	299.032	79.599	110151	134930	107339	124543	167380	163484	0.187127	-0.36986	0.727863	no	58822.1	65778.3	159461	121256	348067	144969	0.296505	-1.11272	0.527968	no	115482	38565.8	63123.8	198562	325803	285894	0.037285	-1.89955	1.42847	down
Taurine	0.9994			MS2 forward	124.008	274.463	14063.8	13564.2	12390.1	10761.3	23243.6	12542.8	0.697818	-0.218057	0.156258	no	9948.4	9230.93	7911.7	5372.14	8418.83	10624.2	0.667007	0.150039	0.175869	no	4231.3	5517.04	6354.56	18262.9	7476.75	7413.33	0.329603	-1.04182	0.482008	no
Taurolithocholic acid	1			MS2 reverse	482.302	168.133	3317.65	3285.96	3335.06	4792.07	6215.34	7795.47	0.0766551	-0.919828	1.11546	no	6476.93	7027.35	6640.46	8783.6	10118.2	10242.4	0.00933934	-0.532807	2.02968	down	4540.32	4379.85	4866.56	5768.76	7945.57	9388.56	0.105632	-0.744793	0.976204	no
Terbutaline	0.7224			MS2 reverse	289.147	391.168	45215.3	190627	137699	183116	59766.9	41685.7	0.733618	0.392489	0.13453	no	268836	347991	227960	33103.5	32428.6	28681.1	0.00586811	3.16459	2.2315	up	184626	166217	140566	23857.6	41709.5	51636.8	0.00791513	2.0679	2.10154	up
Terpineol	0.6358			MS2 reverse	331.259	49.359	20038	19029.2	19676.2	13262.2	19149.4	19340.1	0.425689	0.182819	0.370908	no	9718.33	9555.97	5783.14	6461.46	6218.91	13630.1	0.909475	-0.0703988	0.041209	no	29553.5	21416.2	12883.2	12449.1	12053.8	11053.3	0.235532	0.844648	0.62795	no
Theobromine	0.8758			MS2 reverse	217.019	124.975	29787.2	28328.2	38625.5	18204.9	42664.7	42740.3	0.854522	-0.098963	0.0682766	no	130722	108811	104590	16629.5	17459.8	18346.7	0.00137849	2.71429	2.8606	up	22098.3	23973.1	23944.6	19858.6	12857.8	23697.6	0.373299	0.311634	0.427943	no
Thiamine	0.9997			MS2 reverse	265.108	181.285	55981.2	51833.7	53550.6	45075.4	43624.3	64493.8	0.778299	0.0749758	0.108853	no	132615	124942	119371	24666.8	31730.7	33513.6	0.000354977	2.06772	3.4498	up	79119.4	85224.1	78229.9	47319.1	70283.5	67822.4	0.147811	0.387586	0.830292	no
Thiamine monophosphate	0.9058			MS2 reverse	365.053	23.669	20741	21498	18570.2	20531.6	20501.5	21192.8	0.713238	-0.033226	0.146765	no	25660.2	1037.52	24259.1	60947.5	54290.3	43233.2	0.0356621	-1.63687	1.44779	down	4831.48	5803.8	5447	97404.2	76428.1	27020.8	0.103755	-3.6426	0.98399	no
Thr-Ser	0.8664			MS2 reverse	435.162	320.733	2524.43	4488.15	2778.73	3857.93	961.402	2579.55	0.590905	0.404195	0.228482	no	7356.01	7840.32	7157.69	4553.5	5617.34	7501.14	0.20405	0.33907	0.690263	no	4085.12	4056.19	3729.08	3458.67	4105.13	3066.77	0.411027	0.159149	0.38613	no
Thymidine	0.6751			MS2 reverse	279.038	158.133	78010.5	84016.3	90401.3	125703	125751	114381	0.0134652	-0.535324	1.87079	down	232651	240033	235679	98316	146703	120369	0.00409379	0.955056	2.38787	up	92114.7	77315	82768.6	88919	103033	76709.8	0.685193	-0.0912299	0.164187	no
Thymine	0.7066			MS2 forward	185.057	364.16	3444.59	10387.4	11088.5	14189.1	11133.3	12504	0.2759	-0.602061	0.559249	no	26195.4	22564	21335.7	13254.3	13688.1	13250	0.00667946	0.802389	2.17526	up	29972.2	25806	14866.1	11359.2	21664.2	29642.7	0.804331	0.172888	0.0945652	no
Thymol	0.6748			MS2 reverse	323.194	65.745	26546.8	26448.6	21493.2	27990.3	30709.1	15532.3	0.99145	0.00498421	0.00372904	no	186466	185973	141507	2532.85	3377.89	2366.58	0.00157129	5.95631	2.80374	up	86797.6	85001.3	98720.5	23985.7	31358.8	26813	0.00244822	1.71927	2.61115	up
Timolol	0.706			MS2 reverse	650.359	217.657	12996.4	21542.1	14432.6	21937.5	13704.6	21848.4	0.599423	-0.231394	0.222267	no	16065.3	15368.9	12292.3	102004	142268	134341	0.00301373	-3.11414	2.5209	down	15821.7	23742.6	19917.4	22485.2	53997	35054.8	0.258041	-0.907006	0.588311	no
Tolazoline	0.9169			MS2 reverse	160.096	265.367	572.934	1506.74	3094.82	7121.09	5055.75	5062.45	0.0552384	-1.73621	1.25776	no	8096.48	8576.16	6416.97	2433.22	6109.99	2116.11	0.0723456	1.11513	1.14059	no	6053.89	8500.03	6893.15	4849.45	4275.83	3531.34	0.0653795	0.760888	1.18456	no
Tranilast	0.745			MS2 reverse	308.098	339.437	52542.7	58921.2	42448.6	18203.3	18800.8	15795.7	0.0153625	1.54351	1.81354	up	32804.3	35625.2	25768.5	10933.6	18836.1	11382.9	0.0214161	1.19471	1.66926	up	15766.2	13557.1	15603.3	8971.62	10742.1	12958.7	0.0993643	0.459496	1.00277	no
trans-2-Octenoic acid, ethyl ester	0.899			MS2 reverse	379.23	61.5495	26086.6	27300.9	24481.4	14580.4	14565.6	14133.3	0.00321147	0.847368	2.4933	up	12901.3	13740.2	13792.3	42965.3	25850.6	14203.7	0.217842	-1.03789	0.661859	no	8407.54	7746.8	6343.1	182109	160081	179110	0.000574899	-4.53428	3.24041	down
trans-Vaccenic acid	0.8111			MS2 forward	283.263	34.9475	6544.97	9476.41	2485.47	24227.5	19959.9	19938.4	0.0198261	-1.79284	1.70276	down	43434	43810.7	44480.4	203293	240261	181849	0.00248195	-2.24726	2.60521	down	35743	42653	38297.8	49316.9	76056.7	44670.9	0.27094	-0.543184	0.567128	no
Traumatic Acid	0.9335			MS2 reverse	227.129	29.917	19405.2	18386.2	17104.7	71459.2	86564.7	80765.2	0.00327111	-2.12096	2.48531	down	27547.3	26153.2	20373.1	32370.1	31291.2	33708.9	0.0481746	-0.39452	1.31718	down	24746.7	25801.1	21374.9	26816.4	28686.4	35830.2	0.204705	-0.344688	0.688872	no
Triethanolamine	0.9677			MS2 forward	150.112	139.243	169340	186062	143681	313157	379715	383150	0.0126435	-1.10836	1.89813	down	247877	203116	175630	8985.4	23779.6	22516	0.0031983	3.50274	2.49508	up	84781.1	101130	91354.7	35731.2	36614.9	37945.2	0.00327197	1.32995	2.48519	up
Trp-Lys	0.7362			MS2 reverse	682.389	266.978	3779.26	4786.88	4850.18	15834.1	6585.75	18502.6	0.136992	-1.60891	0.863304	no	24462.2	19041.6	17457.3	6476.58	6094.44	5006.34	0.0070475	1.79417	2.15196	up	12385.4	12195	10589	2722.48	8709.49	5205.78	0.0764562	1.07986	1.11659	no
Tyramine	0.889			MS2 forward	120.08	237.383	15282.1	21826.1	19414.2	22579.7	12341.8	20317.2	0.935734	0.0331426	0.0288476	no	15512.3	10588.3	4936.37	5779.25	11683.6	8551.36	0.705547	0.254691	0.151474	no	4736.43	7455.24	5536.41	6126.31	6906.97	10650.4	0.425195	-0.417858	0.371412	no
Tyr-His	0.7483			MS2 forward	318.133	285.865	5424.1	4386.43	5073.14	18583.9	15059.9	16824.3	0.00467026	-1.76164	2.33066	down	11315.3	13309	7087.46	4037.01	5447.73	6977.11	0.0996942	0.945892	1.00133	no	8961.96	12462	11610.5	7075.81	8876.07	9333.41	0.215904	0.385672	0.665739	no
Tyr-Leu	0.9336			MS2 forward	339.133	121.198	60132.1	59573.4	58929	6986.76	80346.6	88166.6	0.977759	0.0255398	0.00976831	no	55934.2	100630	61772.6	6354.34	6025.61	7141.19	0.0191265	3.48345	1.71836	up	43316.4	39577.6	35918.8	35806.6	28808.9	42759.2	0.582812	0.146035	0.234471	no
Tyr-Ser	0.8712			MS2 reverse	310.137	358.617	7931.67	16398.9	13726	24813.7	16409.6	18688.9	0.195448	-0.6547	0.708969	no	16586	19547.7	15820	13456.2	20308.5	14667.6	0.700748	0.101256	0.154438	no	11447.3	7950.74	8129.2	6716.24	9321.64	8287.6	0.607615	0.178392	0.216372	no
Tyr-Val	0.743			MS2 reverse	344.15	72.882	7.82461e+06	4.549e+06	3.83813e+06	1.29875e+07	9.0156e+06	1.9513e+07	0.134187	-1.35663	0.872289	no	2.18196e+07	2.42858e+07	2.90328e+07	70167.9	2.47885e+07	43533.2	0.167656	1.59327	0.77558	no	55299.3	91026	70395.5	84279.6	78107.1	84792.5	0.530007	-0.18972	0.275719	no
UDP-N-acetylglucosamine	0.9721			MS2 forward	606.071	408.019	2176.04	6091.24	5263.87	2236.65	1813.82	3266.74	0.281732	0.886919	0.550164	no	4846.56	2454.99	1630.71	2202.57	3573.88	2821.27	0.935533	0.0550712	0.0289408	no	2666.7	5334.48	1610.52	2412.31	3576.55	2368.99	0.819011	0.201663	0.0867103	no
Uridine	0.6228			MS2 forward	243.062	150.222	25150.3	25180.2	18424.1	64405.1	60369.7	63260.9	0.00256067	-1.45148	2.59165	down	226525	218659	217889	60275.6	85653.7	70943.8	0.000423642	1.61232	3.373	up	108935	97805	96943	89956.5	87038.8	92731.3	0.125874	0.171069	0.900063	no
Urocanic acid	0.9998			MS2 forward	137.036	124.841	27466.2	40719.2	26599.4	35275.7	33103.5	32250.5	0.766851	-0.0863282	0.115289	no	48614.5	46587	49595.7	33398.1	36864.9	34131.5	0.00239936	0.471991	2.61991	up	50153.5	74002.7	49880.9	42720.6	58422.7	58844.4	0.751124	0.121434	0.124288	no
Valproic acid	0.6941			MS2 reverse	306.264	53.885	147594	145886	130935	193208	210113	184492	0.0217338	-0.469881	1.66286	down	235602	225375	215109	45192.5	49319.4	41878.2	0.000173781	2.30947	3.76	up	191125	193063	181471	62057.3	67861.6	58297	0.00044376	1.58754	3.35285	up
Val-Tyr	0.9468			MS2 reverse	280.138	406.626	17800.8	22110.3	28281.3	16313.9	11801.2	9706.32	0.112853	0.850409	0.947486	no	11863.6	13291.4	12084.8	10133.5	10298	9518.32	0.0179833	0.314297	1.74513	up	11526.5	12793.6	9553.83	7295.57	9337.51	8417.21	0.131601	0.435345	0.880742	no
Val-Val	0.9976			MS2 reverse	258.18	151.875	5035.07	5012.93	3739.24	6454.86	5511.94	6708.5	0.106294	-0.437799	0.973492	no	9722.07	8506.68	9809.41	4433.9	3818.75	3516.13	0.00176865	1.25243	2.75236	up	8629.45	8673.52	9616.69	1801.14	5665.46	5973.96	0.0834872	1.00207	1.07838	no
Vanillic acid	0.7113			MS2 reverse	167.038	27.819	26124.3	25215.1	24318	48716.7	46934.7	53569.1	0.00421853	-0.979894	2.37484	down	33017.3	14932.9	25718.9	18372.5	23623.5	18813.2	0.541219	0.276768	0.266627	no	20939.5	22063.9	14544.5	17799.5	20753.4	9390.44	0.610416	0.263434	0.214374	no
Verapamil	0.96			MS2 reverse	471.295	146.874	39378.6	31713.2	31079.5	27449.9	35889	34906.8	0.806164	0.0565249	0.0935766	no	51217.3	46708.6	47448.1	32359.9	35998.4	39328.9	0.0151802	0.432922	1.81872	up	42856.1	44736.9	43556	53886.2	59412.8	45155.9	0.195548	-0.272866	0.708746	no
Vigabatrin	0.7383			MS2 reverse	190.107	53.41	9326.64	7138.67	9399.48	158478	194468	160772	0.00318862	-4.31191	2.4964	down	16341.8	15341.4	15156	2908.28	3903.24	2335.39	0.000317198	2.35636	3.49867	up	8464.96	10948.9	9649.24	7515.62	7400.32	13715	0.971493	0.0216107	0.0125601	no
Vincristine	0.7263			MS2 reverse	847.393	321.155	2708.03	3194.19	2701.53	1721.25	928.071	1069.21	0.0253108	1.21024	1.59669	up	5841.16	5275.01	4664.1	2370.74	2930.03	3658.78	0.0218413	0.816624	1.66072	up	2972.66	3103.36	2860.51	3656.28	4664.73	4581.34	0.0508133	-0.529848	1.29402	no
Vindoline	0.8701			MS2 reverse	456.223	113.667	86934.8	90004.1	87905.6	29559.3	33137.3	31631.7	0.000696646	1.48938	3.15699	up	45359.2	42751.7	41306.6	29362.9	33716.8	33675.9	0.0105478	0.419616	1.97684	up	86467.7	89930	75449.6	44000.1	28557.7	41738.1	0.0118601	1.13978	1.92591	up
Xanthine	0.9832			MS2 forward	151.027	200.478	6585.64	9889.35	8458.36	13087	19667	17166.4	0.0584222	-1.00155	1.23342	no	13020.9	12291.5	12224.2	9122.14	10799.4	15067.8	0.707759	0.101387	0.150115	no	8210.13	9673.36	9270.08	17889.1	13466.4	14245.6	0.0423247	-0.747926	1.37341	down
Zafirlukast	0.9093			MS2 reverse	639.232	51.19	45633.3	42878.6	45597	107922	111717	109513	0.000630253	-1.29535	3.20049	down	69975.7	65235.6	68515.5	44624.8	46002.3	48526.1	0.00139104	0.549962	2.85666	up	47476.8	52687.1	53278.2	182603	176348	186151	0.000259346	-1.82883	3.58612	down
Zearalenone	0.9633			MS2 reverse	317.146	342.544	9094.25	8409.84	6691.58	13210.3	10526.4	12004.9	0.0669672	-0.562856	1.17414	no	43820.2	41760.9	42393.2	4979.07	9223.89	7238.41	0.000217418	2.57738	3.6627	up	16294.9	6147.19	64053.2	3907.94	5655.7	5254.73	0.392695	2.54524	0.405945	no
Zingerone	0.6733			MS2 reverse	215.067	374.286	7238.78	11781.7	14982.7	17107.5	13174	21664.7	0.24191	-0.611348	0.616347	no	41445.1	42423.6	37748.8	27382.2	37797.5	38522.1	0.253832	0.22991	0.595454	no	23210.8	24215.9	19622.2	29237.6	46978	37722.1	0.104101	-0.76496	0.982545	no
Zoxazolamine	0.9727			MS2 reverse	167.002	112.461	50593.7	48181.7	69243.1	63631.5	68994.6	67776.8	0.297053	-0.254283	0.527167	no	71806	60179.3	63114.5	92175	108588	114600	0.0137636	-0.692803	1.86127	down	40816.8	88669.8	51760.5	127858	137553	138377	0.0286731	-1.15564	1.54253	down
				Unmapped	89.0272	216.069	235728	265092	214532	252568	259748	349738	0.339697	-0.269126	0.468908	no	107866	295314	257204	237336	280453	317794	0.461402	-0.339478	0.335921	no	269769	284319	247263	195524	304226	298066	0.988447	0.00637796	0.00504642	no
				Unmapped	93.0473	268.204	2699.87	3876.92	3103.82	5848.34	3067.12	7001.23	0.263778	-0.71737	0.578762	no	8378.73	7944.14	8411.53	8079.88	11240.8	9197.28	0.312041	-0.205352	0.505788	no	6219.98	11857.9	6156.27	8331.62	11968.2	10965.2	0.486002	-0.367508	0.313362	no
				Unmapped	96.9632	405.168	93324.2	157836	130919	91442.2	56078.6	97626.8	0.20222	0.640222	0.694177	no	149565	136608	124575	193647	235743	194697	0.0212852	-0.603493	1.67192	down	121649	140351	98573.7	89830.8	171696	111830	0.926937	-0.0502624	0.0329499	no
				Unmapped	112.939	389.316	127667	57446.4	51828.7	12868.9	40076.5	71806.5	0.390388	0.925474	0.408503	no	53154.4	20047	47463.9	152468	225572	247143	0.0122214	-2.37327	1.91288	down	21101.3	18086.4	13971.2	114323	169415	131907	0.0104062	-2.96697	1.98271	down
				Unmapped	119.036	254.695	20964.2	53995.5	29983	37961.9	46698.3	92989.2	0.399528	-0.759431	0.398452	no	43826.3	29944.4	28697	23708.6	33447.9	35249.3	0.661188	0.149114	0.179675	no	26202.4	35845.9	25478.3	19172.9	38490.3	31437.5	0.963943	-0.0257134	0.0159486	no
		Benzoic acid;4-Hydroxybenzaldehyde;3-(2-Furanyl)-2-propenal;2-Hydroxybenzaldehyde;Benzoate;Benzoic acid;Benzenecarboxylic acid;Phenylformic acid;Dracylic acid;Aromatic acid;Aromatic carboxylic acid;4-Hydroxybenzaldehyde;p-Hydroxybenzaldehyde;3-Hydroxybenzaldehyde;Salicylaldehyde;o-Hydroxybenzaldehyde;2-Hydroxybenzaldehyde;Tropolone	-22.775101192111;-22.775101192111;-22.775101192111;-22.775101192111;-22.9438988894618;-22.9438988894618;-22.9438988894618;-22.9438988894618;-22.9438988894618;-22.9438988894618	MS1 mz matched	121.03	116.311	81133.4	174770	94442	126001	123362	125458	0.844083	-0.0974217	0.0736151	no	65386.4	66185.4	70853.9	63548.9	77562.7	67919	0.699576	-0.0463216	0.155165	no	52134.5	41626.7	50698.2	81919.8	94378.5	73815.2	0.0264706	-0.791919	1.57724	down
				Unmapped	124.992	151.423	90468.2	137922	94534.9	129275	130079	119045	0.415044	-0.22871	0.381905	no	139767	132566	112855	23822.3	50062.2	43368.9	0.00433258	1.71594	2.36325	up	83527.2	103571	89992.1	6970.27	19914.9	20948	0.00448743	2.53427	2.348	up
				Unmapped	124.993	32.655	759062	746078	702477	334728	378667	378932	0.00240845	1.01508	2.61826	up	291343	275475	275823	291355	323424	345926	0.115317	-0.189175	0.938105	no	181033	190718	199547	167376	195448	190761	0.704152	0.0454366	0.152333	no
				Unmapped	126.954	29.673	87502	109580	102087	81278.9	94956.4	85484.8	0.281867	0.192937	0.549957	no	153737	142724	142956	149063	166747	181776	0.176544	-0.179356	0.753148	no	106307	121648	111234	58414.9	81898.8	74103.4	0.0280462	0.661669	1.55213	up
		Benzyl methyl sulfide;(+/-)-1-Phenylethylmercaptan;2-Ethylbenzenethiol;2-Phenylethanethiol;2,6-Dimethylbenzenethiol;	-16.8127099102863;-16.8127099102863;-16.8127099102863;-16.8127099102863;-16.8127099102863;	MS1 mz matched	137.036	268.024	30965.1	31391.7	31868.6	22607.5	25961.2	29065.6	0.103767	0.279421	0.983943	no	36348.7	29622.5	28466.2	36450.4	37818.6	36038.8	0.146515	-0.224106	0.834118	no	30075	46869.4	33951.6	40609.5	46342.2	47751.5	0.363543	-0.280577	0.439444	no
				Unmapped	138.057	188.276	12131.3	10338.4	10588.4	10678	10667.5	11764.9	0.985877	-0.00228393	0.00617722	no	20676.8	23127.9	17182.9	8213.99	10353.3	12394.5	0.0188414	0.978027	1.72489	up	16143	21314.7	17227.1	23980.6	29713.5	31838.3	0.0637425	-0.645331	1.19557	no
				Unmapped	138.057	80.284	111096	102483	78411.6	51276.6	73444.8	47777.1	0.0899666	0.759335	1.04592	no	9019.92	8443.32	8774.34	670.426	1240.42	1800.05	0.000350119	2.82179	3.45578	up	10802.6	10686.7	11122.5	1232.47	3676.13	1878.27	0.00328196	2.26457	2.48387	up
		Alloxan;	-16.1195525858814;	MS1 mz matched	141.067	314.31	17633.1	29049.2	22823	4164.05	3442.91	3718.77	0.0222512	2.61752	1.65265	up	17357	12656.8	11131.6	6076.06	13130.8	8898.03	0.248843	0.54991	0.604075	no	12210.9	11754.7	13551.3	7383.81	10795	9889.34	0.122555	0.418608	0.91167	no
				Unmapped	142.052	270.347	63656.5	59229.4	50907.7	94920.6	83106	100139	0.0253108	-0.678569	1.59669	down	30402.3	34525.9	29504.9	8429.72	16303.6	31525.6	0.191883	0.747211	0.716963	no	14839.4	15471.2	12510.7	10376.5	12326	11030.8	0.112237	0.344151	0.949863	no
		3,4-Dimethylpyrrolo[1,2-a]pyrazine;1,3-Dimethylpyrrolo[1,2-a]pyrazine;1,4-Dimethylpyrrolo[1,2-a]pyrazine;Dimethylbenzimidazole;1H-Indole-3-methanamine;Myosmine;Dimethylbenzimidazole;5,6-Dimethylbenzimidazole;Myosmine	22.7984647146548;22.7984647146548;22.7984647146548;22.7984647146548;22.7984647146548;22.7984647146548;22.7868273410425;22.7868273410425	MS1 mz matched	145.088	132.123	118685	117489	125606	111905	141323	132244	0.543751	-0.0915159	0.2646	no	51505.1	51101.2	54259.6	48836.4	60554.3	60126.3	0.411191	-0.111898	0.385956	no	18398.5	19286	19206	46559.8	43962.9	35851.2	0.0114409	-1.15144	1.94154	down
				Unmapped	146.046	278.697	17328.5	14568.7	12870.4	21553.3	20338.7	28561.7	0.100799	-0.65422	0.996545	no	22679.7	25141.1	26648.5	23807.8	21815.9	34934.4	0.705547	-0.113383	0.151474	no	27434.4	27395.3	20905.6	23798.9	22945.6	30239.8	0.939136	-0.0235961	0.0272717	no
		Benzyl methyl disulfide;Bis(2-chloro-1-methylethyl)ether;DCIP	21.2224987776399;-2.94071806446746	MS1 mz matched	151.008	81.76	390293	426643	411908	290467	236823	196181	0.0232294	0.764296	1.63396	up	230576	302160	339008	87883.6	82870	118977	0.010995	1.58919	1.9588	up	26255.3	28426.9	24716.3	129302	177957	162734	0.00611433	-2.56545	2.21365	down
				Unmapped	154.052	354.209	146611	140960	49307.5	42531.1	19663.8	18604.8	0.126433	2.05981	0.898138	no	42161.3	22578.5	26247.5	14008.3	26043.1	5691.77	0.199357	0.992108	0.70037	no	34957.4	44473.3	28010.5	10563.9	17675.8	10640.5	0.042364	1.46644	1.373	up
				Unmapped	154.051	324.309	50368.9	144691	41371.1	45793.6	2791.92	3675.64	0.263778	2.17761	0.578762	no	115639	97495.4	79503.9	26146.1	38404.9	4769.3	0.0146262	2.07777	1.83487	up	96895.4	137186	85025.8	10376.5	19752.2	22998	0.023311	2.58653	1.63244	up
		m-Chlorobenzoic acid;2-Chlorobenzoate;2-Chlorobenzoic acid;o-Chlorobenzoic acid;4-Chlorobenzoate;4-Chlorobenzoic acid	-11.5841371976523;-11.5386242626685;-11.5386242626685	MS1 mz matched	154.992	97.609	3.60243e+06	3.89875e+06	3.87381e+06	6.30262e+06	6.77707e+06	6.83013e+06	0.00287523	-0.807614	2.54133	down	3.4001e+06	3.3609e+06	3.28804e+06	3.73944e+06	2.00247e+06	3.66328e+06	0.766202	0.0955276	0.115657	no	2.22182e+06	2.05494e+06	2.01916e+06	2.03999e+06	2.32494e+06	2.26297e+06	0.5015	-0.0741357	0.299729	no
		3-Methylthiophene;2-Methylthiophene;	-7.35449092972945;-7.35449092972945;	MS1 mz matched	157.037	169.209	73993.6	72604.2	68413.3	24593.3	31806.1	33245.1	0.00362002	1.26212	2.44129	up	20324.1	9656.37	9314.74	8452.83	8662.43	12204.6	0.494382	0.422477	0.305938	no	6376.29	19485.3	7797.21	13441.6	16027.5	15492.1	0.558788	-0.417698	0.252753	no
				Unmapped	159.031	162.154	5841.89	11335.3	8470.06	12520.9	5387.99	7625.8	0.993002	0.00634227	0.00304985	no	55176.3	43365.3	44614.7	44523.2	36884.2	38403.2	0.20405	0.256835	0.690263	no	41318.6	50505.7	39723.3	60069.4	93189.3	95112.8	0.08181	-0.916915	1.08719	no
				Unmapped	160.026	371.935	16914.6	24429.7	38310.3	37853.9	43299.4	49867.5	0.151756	-0.717967	0.818855	no	78350.2	61193.3	58419.5	51458.7	77974.5	79542.4	0.792483	-0.0781046	0.10101	no	41956.6	46587.2	35426.9	57831.2	105161	95710.3	0.0984208	-1.06129	1.00691	no
		Ethionamide;Ethiomide	-1.88369656342031;-2.07037965991098	MS1 mz matched	165.056	173.638	21392.4	21552.5	21856.7	91894	93789.8	93617.9	9.20496e-05	-2.10772	4.03598	down	75556.3	64132.3	65177.6	69844.1	62153.9	70940.5	0.915401	0.0136389	0.0383887	no	55309.6	73258.9	63231.1	51085.4	62547.5	61924.1	0.577632	0.12766	0.238348	no
				Unmapped	170.986	131.147	69430.6	91545.9	93011.6	127170	140192	144566	0.0237314	-0.697629	1.62468	down	163031	93883.2	67422.6	48515.2	53927.8	56271.2	0.173802	1.03106	0.759946	no	101981	115738	102136	85035.9	83246.5	83033.4	0.029129	0.347913	1.53568	up
				Unmapped	170.998	110.538	2.45867e+06	2.46461e+06	2.32273e+06	1.16385e+06	1.0919e+06	1.17668e+06	0.00165628	1.07795	2.78087	up	7.3618e+06	6.85307e+06	6.7394e+06	254049	443019	368415	0.00012387	4.29766	3.90703	up	1.17079e+06	554328	545194	671687	670114	735465	0.845401	0.128206	0.0729375	no
		1,2,3,4-Tetrahydro-beta-carboline;Deoxypeganine;3-Deoxyvasicine	15.6345104201405;15.9157466589985	MS1 mz matched	171.103	143.874	83085.1	78506.7	75090.7	234424	277844	287509	0.00448417	-1.75664	2.34832	down	66446.1	78776.4	49012.7	32055.9	37611	43740	0.0705456	0.776295	1.15153	no	46418.3	53497.4	54163.5	61809.7	60866.7	57666.3	0.0901734	-0.227068	1.04492	no
				Unmapped	172.983	29.923	45645.9	49901.9	40481.6	125584	150067	156184	0.00598886	-1.66656	2.22266	down	53241.3	44418.3	51363.7	24090.8	27910.9	35926.2	0.0203252	0.761144	1.69197	up	41086	46428.2	37498.5	28941.9	37838.4	47541.8	0.696885	0.12897	0.156839	no
				Unmapped	172.992	90.219	92679.2	89078.2	100461	97088.9	77326.8	111644	0.933994	-0.0195008	0.0296557	no	278366	266129	258778	54662	68645.7	68667.2	0.00019059	2.06497	3.7199	up	82617.4	24251.2	31425.3	201752	258871	268012	0.011618	-2.39746	1.93487	down
		2,6-Dichloro-p-benzoquinone;2,6-Dichloro-1,4-benzoquinone;2,5-Dichloro-p-benzoquinone;2,5-Dichloro-1,4-benzoquinone	10.2305744126679;10.2305744126679	MS1 mz matched	174.938	405.115	12699.4	13704.1	12280.6	8871.34	4602.29	8241.09	0.0535801	0.833065	1.271	no	17282.1	15440.4	15278.7	21529.7	21555.5	21765.2	0.00334232	-0.434044	2.47595	down	16109	16987.4	15094.9	13737.2	18352	16868.3	0.916211	-0.0227528	0.0380043	no
		Selenomethionine;L-Selenomethionine	5.09917903205524;23.9665936279737	MS1 mz matched	177.092	82.359	625179	839290	498922	1.02396e+06	880912	557440	0.495163	-0.326668	0.305252	no	140667	163405	173563	150031	164064	119912	0.483899	0.138196	0.315245	no	15690.5	3831.7	10048.2	51842.5	86428.7	73813.8	0.0211719	-2.84242	1.67424	down
				Unmapped	179.021	264.421	22059.5	21498.7	15631	25767	44252	21737.1	0.315954	-0.632473	0.500377	no	16183.1	15287	18458	16121.5	11849.2	23562.6	0.910014	-0.0456544	0.0409518	no	24243.4	25481.2	32496.7	20224.7	10943.7	14480.9	0.0828792	0.848916	1.08155	no
				Unmapped	184.995	84.172	295338	322908	237994	1.5368e+06	1.64264e+06	1.64593e+06	0.00112362	-2.49456	2.94938	down	52248.6	57321.4	61373.7	143605	140088	189032	0.00834292	-1.46748	2.07868	down	19897.5	11243.9	7728.72	193936	327837	309573	0.0161197	-4.41872	1.79264	down
		Amantadine hydrochloride	6.49287	MS1 mz matched	186.114	209.019	70446.6	79730.7	81048.1	123698	118010	154561	0.0387018	-0.777182	1.41227	down	183056	169239	141561	80418.4	102953	110212	0.0231636	0.750321	1.63519	up	107986	145966	125547	120207	163658	156636	0.449613	-0.215048	0.347161	no
		(-)-3-Cyanomethyl-3-hydroxy-1H-indol-2(3H)-one;Sodium hexafluorosilicate	-24.3408200830965;-7.97636867835799	MS1 mz matched	187.043	216.239	2.18969e+06	2.64729e+06	1.90246e+06	2.53234e+06	2.54265e+06	2.91218e+06	0.275193	-0.245056	0.560363	no	2.26768e+06	2.32185e+06	2.34102e+06	2.24543e+06	2.63716e+06	2.56e+06	0.294283	-0.102836	0.531234	no	2.1573e+06	2.22022e+06	1.98723e+06	1.75103e+06	2.47172e+06	2.54363e+06	0.740533	-0.08828	0.130456	no
		Pydanon;Hexahydro-4-hydroxy-3,6-dioxopyridazine-4-acetic acid	-7.16431	MS1 mz matched	187.042	31.4695	414688	659202	524248	311183	279358	182248	0.0764243	1.04824	1.11677	no	147633	242067	211530	125368	285779	253214	0.768395	-0.144052	0.114416	no	117946	105498	68683.1	105528	354514	154147	0.378508	-1.07208	0.421925	no
		Barbituric acid;Ethyl tiglate;Ethyl 2-methylbut-2-enoate;(E)-2-Methyl-2-butenoic acid ethyl ester;Cyclohexane-1-carboxylate;Cyclohexanecarboxylic acid;Hexahydrobenzoic acid;Butyl acrylate;1-Oxa-2-oxo-3-methylcycloheptane;3-Isopropyl-3-butenoic acid;3-Isopropylbut-3-enoic acid;alpha-EMGBL;2-Ethyl-2-methyl-4-butyrolactone;beta-EMGBL;beta-Ethyl-beta-methyl-gamma-butyrolactone	-9.36869077217524;10.1496131046709;10.1496131046709;10.1496131046709;10.1496131046709;10.1496131046709;10.1496131046709;10.1496131046709	MS1 mz matched	187.098	91.82	244001	290504	209931	393799	487046	655711	0.0825348	-1.04548	1.08336	no	454482	440541	416932	151754	143998	149765	0.000219309	1.55817	3.65894	up	277587	146054	182838	144518	176309	158311	0.494459	0.340013	0.30587	no
		cis-2-Methylaconitate;(Z)-But-1-ene-1,2,4-tricarboxylate;N,N-Dimethyltryptamine;DMT	-5.60608669967402;-5.60608669967402;12.9978371487183	MS1 mz matched	187.134	103.009	47408.3	48178.7	205550	290034	362797	379968	0.052159	-1.77807	1.28267	no	68006.3	50626.7	44566.9	49138.5	84430.6	83496.3	0.318647	-0.41149	0.49669	no	35928.9	62090	37713.4	51352.6	35859.8	35877.2	0.781326	0.141055	0.107168	no
		Nitroxoline;4-Nitroquinoline N-oxide;4-Nitroquinoline 1-oxide;Nitrochin	16.1036347612113;16.3251732023253	MS1 mz matched	189.041	423.631	25848	37984.8	38028.5	38511.5	52093.4	53116.9	0.167989	-0.496674	0.77472	no	22288.8	9055.96	4393.7	7835.45	18174.3	25876.2	0.570964	-0.537868	0.243391	no	5875.85	22890.6	9549.17	9146.63	15249.6	9260.27	0.860629	0.18705	0.0651838	no
				Unmapped	192.894	202.451	8665.2	19989.1	17785.3	2290.62	1856.96	4404.75	0.0706005	2.44096	1.15119	no	7387.33	5929.14	5487.18	14272.9	47025.4	30423.2	0.095036	-2.28625	1.02211	no	5263.03	6915.16	4718.09	2776.38	6341.79	4078.77	0.515827	0.356503	0.287496	no
		Temozolomide;Scytalone;3,4-Dihydro-3,6,8-trihydoroxy-1(2H)-pthalenone;Ferulate;Ferulic acid;4-Hydroxy-3-methoxycinmic acid;3-Methoxy-4-hydroxy-trans-cinmate;4-Hydroxy-3-methoxycinmate;6-Hydroxymellein;2,4,8-Trihydroxy-1-tetralone;Isoferulic acid;Methyl caffeate;Dimethyl phthalate;5-Hydroxyconiferaldehyde;Kakuol;Kakoul	4.00143828130771;-9.79089230573869;-9.79089230573869;-9.79089230573869;-9.79089230573869;-9.79089230573869;-9.79089230573869;-9.79089230573869;-9.79089230573869;-9.79089230573869	MS1 mz matched	193.051	104.042	2.03815e+06	2.13111e+06	1.86468e+06	271339	208851	174169	0.00171636	3.20494	2.76539	up	309082	288803	283310	53775.4	75218.3	63712.5	0.000278598	2.19306	3.55502	up	151387	145764	135066	88107.5	102947	96007.1	0.0098868	0.590399	2.00494	up
		Temozolomide;Scytalone;3,4-Dihydro-3,6,8-trihydoroxy-1(2H)-pthalenone;Ferulate;Ferulic acid;4-Hydroxy-3-methoxycinmic acid;3-Methoxy-4-hydroxy-trans-cinmate;4-Hydroxy-3-methoxycinmate;6-Hydroxymellein;2,4,8-Trihydroxy-1-tetralone;Isoferulic acid;Methyl caffeate;Dimethyl phthalate;5-Hydroxyconiferaldehyde;Kakuol;Kakoul	-9.59984465463419;-23.3919876490406;-23.3919876490406;-23.3919876490406;-23.3919876490406;-23.3919876490406;-23.3919876490406;-23.3919876490406;-23.3919876490406;-23.3919876490406	MS1 mz matched	193.053	31.211	22400.2	46291.2	23284.1	62912.3	70258.5	64693.2	0.0455856	-1.10519	1.34117	down	60453.6	51765.8	62368.1	57672.1	72176.9	78127	0.237398	-0.252467	0.624522	no	51875	55588.3	46611.7	26456.1	31940.3	27065.4	0.0107606	0.85028	1.96816	up
		Methiuron	-2.51948	MS1 mz matched	193.087	147.976	321938	295928	276267	459489	533205	551234	0.0149572	-0.788044	1.82515	down	249614	232932	225684	227727	264875	266642	0.370686	-0.100348	0.430993	no	268002	309832	299965	690656	706859	689312	0.000398686	-1.24935	3.39937	down
				Unmapped	194.928	405.063	38085.6	77162.3	78232.9	44244.2	12099.1	42544.6	0.227275	0.968324	0.643448	no	71549.8	68739.7	73628.9	133224	155888	109740	0.0206845	-0.898793	1.68436	down	63095.6	80688.8	54628.5	39361.8	85961.7	48071	0.738138	0.194448	0.131862	no
		Bethanechol chloride	10.7089	MS1 mz matched	195.087	126.741	223904	308831	305653	475882	553661	506116	0.0175856	-0.873168	1.75484	down	345743	403595	402546	406012	419169	505688	0.234065	-0.208374	0.630663	no	426616	386743	371068	449328	457784	396144	0.328462	-0.137932	0.483514	no
		S-Propyl thiosulfate;2-(Methylthio)ethanesulfote;Methylcoenzyme M;Methyl-CoM	-15.933561963585;-16.0265142651858	MS1 mz matched	196.011	29.85	131998	135422	126414	50889.3	58763.7	66953.9	0.00340623	1.15704	2.46773	up	119664	111781	114419	51985.8	59645.8	60133.9	0.000572179	1.00977	3.24247	up	71447.8	83395.2	95359.6	112700	126333	132382	0.0378564	-0.569935	1.42186	down
				Unmapped	196.976	438.863	5454.54	19628.7	25081.9	5298.49	4599.81	18474.1	0.493196	0.822195	0.30698	no	13521.9	2792.35	2402	2181.78	12328.1	6630.92	0.896087	-0.175743	0.04765	no	1209.25	4929.09	1439.27	3823.32	12735.6	7567.67	0.238493	-1.67081	0.622524	no
		Tacrine;4,4'-Methylenedianiline;Tacrine;4,4'-Methylenedianiline;4,4'-Diaminodiphenylmethane;N-(Phenylmethyl)-N-methyl-2-pyridimine	12.4447482893415;12.4447482893415;12.4371768618204;12.4371768618204;12.4371768618204	MS1 mz matched	197.118	105.043	142638	151999	145364	64749.4	82991.8	69426	0.00421853	1.0187	2.37484	up	87902.5	96354.4	91083	75120.2	88652.2	88987.2	0.279442	0.123448	0.553709	no	58332.1	45461.2	49736.1	43722.2	56583.9	53127	0.997467	0.000906022	0.00110142	no
		cis-1,2-Dihydroxy-1,2-dihydrodibenzothiophene	8.25536	MS1 mz matched	199.017	129.163	1.47858e+06	1.48721e+06	1.31806e+06	2.00184e+06	2.10699e+06	2.20523e+06	0.00938861	-0.559657	2.0274	down	439426	427201	409690	598111	665482	702343	0.00554782	-0.623228	2.25588	down	216457	244633	226738	659342	688204	668373	0.000259346	-1.55132	3.58612	down
		Lepalone;4-Isopropylbenzoic acid;3-Hydroxy-4-phenylbutan-2-one;3-Phenylpropyl formate;Epoxyanethole;3-Phenylbutyric acid;p-Mentha-2,4(8)-dien-9,3-olide;1-(4-Methoxyphenyl)-2-propanone;(3-Methylphenyl)methyl acetate;Isoeugenol;beta-Thujaplicin;4-Methyl-2-phenyl-1,3-dioxolane;4-Methylbenzyl alcohol acetate;1,2-Dimethoxy-4-vinylbenzene;Propyl benzoate;Phenyl butyrate;Benzenebutanoic acid;Eugenol;Eth…	19.9312875686305;19.9312875686305;19.9312875686305;19.9312875686305;19.9312875686305;19.9312875686305;19.9312875686305;19.9312875686305;19.9312875686305;19.9312875686305;19.9312875686305;19.9312875686305;19.9312875686305;19.9312875686305;19.9312875686305;19.9312875686305;19.9312875686305;19.9312875686305;19.9312875686305;19.9312875686305;19.9312875686305;19.9312875686305;19.9312875686305;19.93128…	MS1 mz matched	199.061	104.644	117336	115614	105957	68749.4	65718.4	57936	0.00589399	0.816754	2.22959	up	62461.9	59758.4	67498.8	99148.5	113899	120070	0.00555691	-0.812166	2.25517	down	64049	64740.6	58758.4	55041	76251	77029	0.542596	-0.151548	0.265524	no
		5-hydroxy-2-oxo-4-ureido-2,5-dihydro-1H-imidazole-5-carboxylate;Sebacic acid;Decanedioic acid;Diethyl adipate;Diethyl hexanedioate;Dimethyl suberate;Octanedioic acid dimethyl	-1.7513923321041;20.0177616818514;20.0177616818514;20.0177616818514	MS1 mz matched	201.125	240.096	5208.48	6715.22	5642.77	8658.12	8280.49	9917.53	0.0388362	-0.612428	1.41076	down	30678.8	27630.8	25913	10176.7	4233.21	5692.82	0.00262073	2.06682	2.58158	up	7117.38	11514.5	6379.43	13788.8	5320.16	6024.71	0.995444	-0.00703859	0.00198311	no
		Lactyltrimethylammonium betaine;	18.6507190812779;	MS1 mz matched	207.012	34.724	61577.7	64101.3	56672.5	114738	128093	131252	0.00443017	-1.03663	2.35358	down	86959.1	94269.2	101437	65815.2	84081.2	79189.5	0.0921677	0.303205	1.03542	no	42157.9	41990.9	50708.8	47918	53608.7	51014.4	0.271504	-0.177761	0.566223	no
				Unmapped	207.082	237.137	59298	110486	78752.3	88596	41353.1	122961	0.972056	-0.0251678	0.0123087	no	142216	128487	100587	5366.11	5654.86	5501.37	0.00247461	4.49005	2.60649	up	81793.2	108266	58516.9	5779.05	25896	29459.9	0.0549199	2.02362	1.26027	no
		Isoamyl salicylate;3,4-Dihydro-6-methoxy-2,2-dimethyl-2H-1-benzopyran-4-ol;trans-Isoasarone;Amyl salicylate;gamma-Asarone;2-Phenoxyethyl isobutyrate;Elemicin;5-Deoxydiplosporin;4-Methoxybenzyl butanoate;Isoelemicin;3,4-Dihydro-6-methoxy-3,7-dimethyl-1H-2-benzopyran-8-ol;(Z)-3-Oxo-2-(2-pentenyl)-1-cyclopenteneacetic acid;Jasmine ketolactone;Benzyl (2R,3S)-2-methyl-3-hydroxybutanoate;Benzyl (2S,3S)…	18.7439385044433;18.7439385044433;18.7439385044433;18.7439385044433;18.7439385044433;18.7439385044433;18.7439385044433;18.7439385044433;18.7439385044433;18.7439385044433;18.7439385044433;18.7439385044433;18.7439385044433;18.9572913156729;18.9572913156729;18.9572913156729;18.9572913156729;18.9572913156729;18.9572913156729;18.9572913156729;18.9572913156729;18.9572913156729	MS1 mz matched	207.114	206.297	156682	177421	143240	223328	254898	277598	0.0322757	-0.663027	1.49112	down	129400	116403	103236	2683.05	5291.61	9880.86	0.000876037	4.28894	3.05748	up	66002.2	77317.1	66681.8	17384.5	18607.1	23822.8	0.00298856	1.81183	2.52454	up
		Thiourocanic acid	5.87582	MS1 mz matched	207.139	31.1375	61490.3	56157.7	48331.3	118789	130676	128713	0.00361323	-1.18806	2.4421	down	74580.1	62786.4	65071.5	86256.9	98375.5	91806	0.0172411	-0.449478	1.76343	down	79767.9	83277.5	69194.5	79497	82024.8	83589.8	0.523215	-0.0778228	0.28132	no
		6-(Allylthio)purine	10.4141	MS1 mz matched	208.065	184.776	1.1926e+06	1.41942e+06	1.12153e+06	136483	175155	156751	0.00421853	2.99477	2.37484	up	556471	481639	560323	1.00981e+06	1.13016e+06	1.25746e+06	0.0043959	-1.08779	2.35695	down	243463	365218	352088	774827	730148	708808	0.00519372	-1.20425	2.28452	down
		cis-2-Methylaconitate;(Z)-But-1-ene-1,2,4-tricarboxylate;(Z)-But-1-ene-1,2,4-tricarboxylate;Homo-cis-aconitate;cis-Homoaconitate;(Z)-1,2,4-But-1-enetricarboxylic acid;(Z)-But-2-ene-1,2,3-tricarboxylate;cis-2-Methylaconitate;(E)-3-(Methoxycarbonyl)pent-2-enedioate;(E)-2-(Methoxycarbonylmethyl)butenedioate;trans-Homoaconitate;(E)-1,2,4-But-1-enetricarboxylic acid;2-Methyl-trans-aconitate	-0.468005226729032;-0.468005226729032;-0.53182408750059;-0.53182408750059;-0.53182408750059;-0.53182408750059;-0.53182408750059;-0.53182408750059	MS1 mz matched	209.012	93.9175	34683.7	77106	100063	140560	138864	140825	0.0676307	-0.988181	1.16986	no	129110	130029	120034	259933	279174	333847	0.00530569	-1.20305	2.27526	down	112073	90967.4	109296	84927.1	113728	113587	0.998355	0.000433318	0.000715105	no
		2-Ethyl-1-hexanol sulfate;Sipyl alcohol;Sipoyl alcohol;Phlorisovalerophenone;3-Methyl-1-(2,4,6-trihydroxyphenyl)butan-1-one;Multifidol	8.76232754980239;24.8499208907231;24.8499208907231;24.8499208907231	MS1 mz matched	209.094	115.607	31418.3	34934.2	41066.7	154128	161693	159710	0.00106655	-2.14629	2.97202	down	64537.6	57336.6	83050	42503	47535.6	49829.8	0.0821624	0.551021	1.08533	no	69265	74497.4	84148.5	144184	152353	158296	0.00267236	-0.996867	2.57311	down
				Unmapped	210.992	421.685	3278.81	16701.3	2218.25	15823.8	4650.09	12232.2	0.667525	-0.559104	0.175532	no	18692.9	11861.3	10248.7	7859.19	14958	12958.8	0.693902	0.189682	0.158702	no	9824.64	14575.6	6692.34	5792.71	16643.7	14761.1	0.744296	-0.258638	0.128254	no
		Carbanilide;Harmine;Harmine	12.1233430706207;12.1233430706207;11.9488908272602	MS1 mz matched	211.098	105.346	658095	699351	614718	1.27851e+06	1.03859e+06	1.10622e+06	0.0181262	-0.795616	1.74169	down	287394	301719	288378	201319	256440	251434	0.0609921	0.307207	1.21473	no	195596	164743	164408	135191	158844	156008	0.235524	0.221557	0.627965	no
		1-Methyl-3-(2-thiazolyl)-1H-indole;Oxaburimamide;Metribuzin	6.08952521400393;-3.24376539984275;-3.24376539984275	MS1 mz matched	213.287	26.923	12330.3	15819.8	10267	22932.8	15390.9	15491.9	0.25991	-0.486274	0.585176	no	17406.7	16998	19737.5	23657.1	25452	25238	0.00736026	-0.457522	2.13311	down	19450.6	23237.4	16795.8	21452.9	23299.3	20756.6	0.517152	-0.139193	0.286382	no
				Unmapped	213.964	27.175	845406	994599	893370	1.45485e+06	1.66433e+06	1.71521e+06	0.0116271	-0.822653	1.93453	down	1.47403e+06	1.35247e+06	1.38491e+06	1.65256e+06	1.92782e+06	1.9992e+06	0.02874	-0.405856	1.54151	down	1.90778e+06	2.09294e+06	2.05683e+06	1.99344e+06	2.36092e+06	2.33961e+06	0.314584	-0.144126	0.502263	no
		1,2-Dihydroxydibenzothiophene;Dibenzothiophene-5,5-dioxide	-8.40784262896823;-8.40784262896823	MS1 mz matched	215.023	125.027	28000.4	46271.2	30152.3	142633	143143	147694	0.00204672	-2.05348	2.68894	down	1.82895e+06	1.60751e+06	1.55839e+06	145807	190785	199603	0.000504472	3.21961	3.29716	up	194665	142752	127596	208513	232573	218709	0.0988794	-0.504744	1.00489	no
		Selenomethyl selenocysteine;Se-Methylselenocysteine;Selenohomocysteine;Lathyrine;L-Lathyrine	0;0;0;-2.19683172919687	MS1 mz matched	217.048	280.557	56192.4	49113.5	33121.2	15034.8	45328.7	23623.3	0.288824	0.720893	0.539366	no	61753.9	58893.4	14886.3	29193	52145.4	49338	0.94108	0.0526531	0.0263735	no	15497.9	65464.8	32213.5	44155	37954.5	29186.9	0.983491	0.0241642	0.0072297	no
		Ethyl glucuronide;6-Acetyl-D-glucose	4.71554627089037;4.50300350323024	MS1 mz matched	221.067	350.14	23654.4	27459.7	41631.6	34384.6	33767.2	37529.1	0.589293	-0.188363	0.229669	no	23573.5	1688.52	9788.53	10275.7	17750.5	32517.2	0.468802	-0.788534	0.329011	no	8155.38	14467.3	11898.3	4258.46	12927	9976.83	0.607497	0.345866	0.216456	no
				Unmapped	221.082	82.329	1.64867e+06	2.40172e+06	1.65608e+06	537433	395247	305996	0.0232294	2.2038	1.63396	up	432124	496286	518681	447004	453187	458356	0.386283	0.0910905	0.413094	no	63477.4	62015.1	43298.5	205499	312795	316414	0.0182125	-2.30603	1.73963	down
		L-Menthyl acetoacetate;	-10.5948829590805;	MS1 mz matched	221.154	31.6495	3810.79	4910.03	2396.84	8515.83	8015.77	8816.7	0.019266	-1.18904	1.71521	down	6515.35	5396.83	4944.61	7411.88	13422.8	9575.28	0.102708	-0.851215	0.988394	no	12256.3	10256.4	10840.5	8695.64	9278.73	10663.8	0.247987	0.219886	0.605572	no
				Unmapped	222.992	411.95	2826.77	4751.59	2841.1	2898.37	5263.08	4698.48	0.554727	-0.303603	0.255921	no	6876.58	6939.18	4027.09	5115.45	9467.38	11082.7	0.329485	-0.524484	0.482164	no	7857.89	7467.43	4469.95	2885.18	7250.93	5481.46	0.582309	0.341985	0.234846	no
		Quinoclamin	-3.3815	MS1 mz matched	223.02	330.397	442462	539786	443785	389707	413291	462884	0.352633	0.171864	0.452677	no	439492	421196	422361	261790	376589	316280	0.0531311	0.426518	1.27465	no	349714	409129	366763	392770	523976	447457	0.246851	-0.277357	0.607564	no
				Unmapped	224.866	88.019	168241	179785	112494	1262.59	543.111	1419.07	0.0130897	7.15792	1.88307	up	149854	121301	213871	1.18448e+06	935015	789994	0.00659545	-2.58463	2.18076	down	82662.7	54218.7	75038.1	2.47384e+06	2.16698e+06	2.17228e+06	0.000779466	-5.00672	3.1082	down
		Thiodiacetic acid sulfoxide	14.4584	MS1 mz matched	225.007	415.584	19257.2	51788.4	45894.8	47122.1	40672.6	59104.1	0.540422	-0.329049	0.267267	no	27601.7	22761.7	25380.2	35877.3	66286.3	62974.4	0.0620643	-1.12448	1.20716	no	19640.7	37671.6	20517.6	20966.7	52829.5	38437.7	0.49695	-0.528112	0.303687	no
		Diethyl methylsuccinate;(+/-)-Ethyl 3-acetoxy-2-methylbutyrate;Nonate;Azelaic acid;cis- and trans-Ethyl 2,4-dimethyl-1,3-dioxolane-2-acetate;3-Methylsuberic acid;2,4-Dimethylpimelic acid;(+/-)-Methyl 5-acetoxyhexanoate;Butyl ethyl malonate;Diethyl glutarate;Azelaic acid;Nonedioic acid;1,7-Heptanedicarboxylic acid;Eucommiol	6.06576569077274;6.06576569077274;6.06576569077274;6.06576569077274;6.06576569077274;6.06576569077274;6.06576569077274;6.06576569077274;6.06576569077274;6.06576569077274;5.84780088135979;5.84780088135979	MS1 mz matched	225.053	322.657	13703.5	16499	12888.6	47405.1	64310.6	72670	0.0188752	-2.09727	1.72411	down	5474.55	3642.85	4188.03	2315.84	8866.29	18643.8	0.377615	-1.16455	0.422951	no	7547.55	7383.31	4315.49	16809.1	6891.53	6353.02	0.511573	-0.642957	0.291092	no
		Riesling acetal;4,5-Dihydrovomifoliol;Methyl dihydrojasmonate;	-17.2207882801169;-17.2207882801169;-17.2207882801169;	MS1 mz matched	225.149	217.371	39464.8	22131.3	59968.7	21836.1	24678.7	26219.6	0.322554	0.741014	0.491397	no	99007.7	88501.6	82447.5	13603	16877.1	15950.3	0.000722911	2.53959	3.14092	up	42191.1	51559.2	31221.5	32162.5	27238.4	34082.5	0.292796	0.418819	0.533434	no
		Riesling acetal;4,5-Dihydrovomifoliol;Methyl dihydrojasmonate;	0.466048139766914;0.466048139766914;0.466048139766914;	MS1 mz matched	225.149	104.49	264229	289340	261081	217384	213614	188641	0.0309442	0.394751	1.50942	up	461871	404384	392461	215007	237754	437541	0.226025	0.499586	0.645844	no	388084	401769	349267	490428	572190	552788	0.0236309	-0.503977	1.62652	down
		L-Glutamic acid 5-phosphate;L-Glutamyl 5-phosphate;L-Glutamate 5-phosphate;alpha-D-Glutamyl phosphate;L-Glutamyl 1-phosphate;alpha-L-Glutamyl phosphate	-4.54274859846557;-4.54274859846557;-4.54274859846557;-4.54274859846557	MS1 mz matched	226.108	99.75	227814	223550	195974	238246	272105	271082	0.100286	-0.271604	0.99876	no	169892	152910	152691	333696	239215	236718	0.0457091	-0.767839	1.34	down	281914	283676	244458	778193	677360	624371	0.00611991	-1.36045	2.21325	down
		N-Octanoyl-L-homoserine lactone;C8-HSL;N-[(3S)-Tetrahydro-2-oxo-3-furanyl]octamide	3.56413	MS1 mz matched	226.153	34.421	19038.5	13916.6	17056.7	28913.8	29196.5	34972	0.0227845	-0.89624	1.64236	down	11033.4	11028.9	6594.69	23387.7	23578.9	25490.1	0.00304304	-1.33823	2.51669	down	10584.2	5224.54	4951.44	15367.2	18100.8	19012	0.0292968	-1.33794	1.53318	down
		5-Ethynyl-5'-(1-propynyl)-2,2'-bithiophene;Thiarubrine A;Thiarubrin A;3-(5-Hexene-1,3-diynyl)-6-(1-propynyl)-1,2-dithiin;Thiarubrine B;Thiarubrin B;3-(3-Buten-1-ynyl)-6-(1,3-pentadiynyl)-1,2-dithiin	21.2879670396836;21.4704217025615;21.4704217025615	MS1 mz matched	227.012	106.265	1.47344e+06	1.55754e+06	1.33961e+06	2.03282e+06	1.65321e+06	1.56913e+06	0.224056	-0.265907	0.649644	no	1.85785e+06	1.67635e+06	1.69648e+06	726713	848702	832628	0.000957444	1.11914	3.01889	up	1.22869e+06	1.3192e+06	1.21108e+06	1.14941e+06	1.26256e+06	1.25563e+06	0.689355	0.0354995	0.161557	no
				Unmapped	227.023	284.246	4437.98	46954.6	4645.93	16344.1	7946.73	6982.4	0.690068	0.84149	0.161108	no	23465.9	5028.99	5542.35	8019.02	23540.3	13593.8	0.700748	-0.407713	0.154438	no	4753.78	11493.9	4437.73	3482.98	16544.1	14562.4	0.51808	-0.741723	0.285603	no
		7-Hydroxylorcaserin;4-(4-chlorophenyl)-4-hydroxypiperidine;N-Hydroxylorcaserin;1-Hydroxylorcaserin;5-Hydroxylorcaserin;Propachlor	17.0942850085339;17.0942850085339;17.0942850085339;17.0942850085339;17.0942850085339;17.0554358516908	MS1 mz matched	227.103	226.377	10950.9	15243.6	10909.6	24914	21789	24837.2	0.017544	-0.947171	1.75587	down	137762	125942	120314	22543	24711.5	32588.9	0.000539197	2.26593	3.26825	up	28450.9	36048.4	26982.6	22793.3	38439.1	39009.3	0.751922	-0.131926	0.123827	no
		Flonicamid	6.48983	MS1 mz matched	228.16	141.046	68310.4	70239.7	69573.6	76649	89587.9	95721.8	0.0883713	-0.331898	1.05369	no	107641	92214.4	91055.8	79948.5	93634.5	102068	0.631637	0.0777352	0.199532	no	54586.7	68271.4	60785.7	144132	132975	134095	0.00208046	-1.16294	2.68184	down
		Trithiote;(O3S.S.SO3)2-	18.7313	MS1 mz matched	229.144	274.857	13077.4	17944.7	18067.2	20435.7	14874.5	18024.2	0.667309	-0.119657	0.175673	no	16758.6	14694.7	12282.3	12278.1	18545.2	19930.6	0.494701	-0.214713	0.305658	no	9915.33	13580.1	11155	9655.48	18105.7	17422.8	0.436495	-0.382939	0.36002	no
				Unmapped	229.155	181.499	20020.8	18661.6	18551.4	26323.4	31613.1	34829.5	0.038061	-0.696729	1.41952	down	228661	204782	182736	16843.1	23508.8	27344.8	0.000995001	3.18619	3.00218	up	30345	36746.1	28261.6	18817.3	24583.5	24386.6	0.107796	0.492258	0.967398	no
		N-Phosphohypotaurocyamine;N(omega)-Phosphohypotaurocyamine	19.4141	MS1 mz matched	230.012	369.67	10973.2	8383.09	8703.74	7345.93	10695.3	10864.8	0.889608	-0.0428562	0.0508012	no	4036.41	3267.98	3948.37	9121.74	8754.48	12577.3	0.0149664	-1.43633	1.82488	down	11195.8	10917.6	11399.3	13531.9	14541.9	15900.3	0.0288035	-0.391942	1.54055	down
		Riluzole;Riluzole	8.53978257705501;7.25880589226989	MS1 mz matched	233.19	31.083	22819.6	26527.1	17676.9	43120.9	45242.2	39807	0.0160422	-0.935319	1.79473	down	42391.4	42472.4	43636.2	66892.3	71422.9	61971.7	0.00334232	-0.640302	2.47595	down	37980.5	35634.7	32339.2	45453.2	59997.1	54653.5	0.0518304	-0.595564	1.28542	no
				Unmapped	234.023	103.495	83752.8	78168.1	72438.1	30444.7	23724.7	26293.6	0.00349726	1.54232	2.45627	up	142002	121495	126657	67325	72221	69062.6	0.0025375	0.903245	2.59559	up	52534.7	51448.4	49898.9	43992.3	59957.9	51566.5	0.945443	-0.0152454	0.0243646	no
		Ketamine;Ketamine	1.87395577103704;2.05025897115535	MS1 mz matched	236.092	155.983	8878.79	13178.3	11674	17615.6	21119.4	19192.1	0.0322757	-0.78016	1.49112	down	33449.9	26293.5	25048	30113.7	30365.3	39675.3	0.342108	-0.240234	0.465837	no	21480	31630.1	25958.1	44784.3	42201.4	42687.8	0.0225829	-0.713714	1.64622	down
		Hispolone;Isoeugenitin;Eugenitin;2,6-Dioxo-6-phenylhexanoate;Polygonolide	-7.08354064788124;-7.08354064788124;-7.08354064788124;-7.27029502855532;-7.27029502855532	MS1 mz matched	236.096	29.225	290497	274840	253420	507062	591337	547239	0.00569217	-1.00714	2.24472	down	614454	567637	524505	143712	156199	164037	0.000664251	1.87908	3.17767	up	390369	434932	425486	311993	361757	377510	0.117635	0.250718	0.929462	no
		1-(2,4,5-Trimethoxyphenyl)-1,2-propanedione;3,4,5-Trimethoxycinnamic acid;Trans-2, 3, 4-Trimethoxycinnamate;	7.88124790364919;7.88124790364919;7.88124790364919;	MS1 mz matched	237.077	95.0055	676218	684327	703505	480842	630131	637527	0.198231	0.23936	0.702829	no	579253	536313	493850	979631	1.17206e+06	1.34744e+06	0.0108063	-1.12046	1.96632	down	523797	442889	472578	853141	1.09588e+06	1.11028e+06	0.0163873	-1.08787	1.78549	down
				Unmapped	237.112	118.216	226102	250934	214044	96251	61335	55181.4	0.00688649	1.69958	2.162	up	218321	85050.8	50200.4	125322	134483	210423	0.595099	-0.411357	0.225411	no	51807.7	64544.7	51776.7	202924	134894	124538	0.0527526	-1.45943	1.27776	no
		Agroclavine	8.0169	MS1 mz matched	237.149	125.306	86199.1	90846.8	81343.2	41773.9	48289.9	36908	0.00589399	1.02504	2.22959	up	60825	59328.8	57668.3	102423	110052	119789	0.00221562	-0.901893	2.6545	down	97245.6	122670	106809	131396	123767	128401	0.155476	-0.23139	0.808335	no
		Thiram;Tetramethylthioperoxydicarbonic diamide	-6.94701	MS1 mz matched	238.987	423.694	16885.4	14645.9	10373	9677.79	11342	14912.4	0.570393	0.221825	0.243826	no	16613.7	6553.66	5735.82	10993.3	20839.3	13255.8	0.369146	-0.641528	0.432802	no	4388.65	7431.64	7913.79	20226.8	29491.6	27178.6	0.0155946	-1.96224	1.80703	down
		3,5,6-Trihydroxy-5-(hydroxymethyl)-2-methoxy-2-cyclohexen-1-one;3-O-Ethyl-L-ascorbic acid;L-Ascorbic acid ethyl ester	-11.7027362047918;-11.761050732245	MS1 mz matched	239.023	411.85	21998.9	21381.3	26550.8	22135	20763	36794.1	0.672291	-0.188504	0.172443	no	43790.7	38801.6	36798	40325.5	57075.3	59080.8	0.168359	-0.390307	0.773763	no	30482.8	58632.8	30042	44945.9	69792.7	55320.4	0.366637	-0.513165	0.435764	no
		Oxalic acid dibutyl ester;Heptylmalonic acid;3-Methylazelaic acid;Sebacic acid;R-2-Hydroxy-3-methylbutanoic acid 3-Methylbutanoyl;2-Ethylsuberic acid;Sebacic acid;Decanedioic acid;Diethyl adipate;Diethyl hexanedioate;Dimethyl suberate;Octanedioic acid dimethyl	-22.3089681500244;-22.3089681500244;-22.3089681500244;-22.3089681500244;-22.3089681500244;-22.3089681500244;-22.2639465070532;-22.2639465070532;-22.2639465070532	MS1 mz matched	239.056	198.045	39443.7	19695.2	26662.3	62927.7	85871.6	83592.9	0.0288857	-1.43749	1.53932	down	19248.4	48710.8	43688.7	3782.53	13021.3	13065.7	0.0750076	1.90221	1.12489	no	36867.5	68934.4	46258.8	8491.46	14475.4	15566.4	0.0548594	1.98047	1.26075	no
		Anserine;Balenine;Homocarnosine;Prolyl-2-phthylamide;LY201116;Ameltolide	24.9801933798193;24.9801933798193;24.9801933798193;8.07366789897999;8.07366789897999	MS1 mz matched	239.128	31.9295	43325.4	43458.4	36899.8	88920.9	108688	103043	0.00708101	-1.28144	2.1499	down	57872.7	69505.8	53267.4	85250.8	98131.9	118584	0.0366935	-0.741223	1.43541	down	60330.4	66548	60257.4	66128.1	85762.8	74223.3	0.200684	-0.272966	0.697486	no
				Unmapped	240.043	162.674	22459.4	61851.2	64077.2	188923	225400	209932	0.00746673	-2.07276	2.12687	down	19304.2	20437.6	20011.7	21896.5	34987.9	32286.1	0.10595	-0.577542	0.974897	no	20568.8	20577.1	19166.2	34475.6	34985.8	14356.1	0.456713	-0.474806	0.340357	no
		Hexyl phenylacetate;3-Phenylpropyl isovalerate;2-Phenylethyl hexanoate;13-Nor-6-eremophilene-8,11-dione;(Z)-6-Tetradecene-1,3-diyne-5,8-diol;2-Methyl-1-phenyl-2-propanyl butyrate;2,6-Di-tert-butylbenzoquinone;3,4-Dihydro-2,2,5,7,8-pentamethyl-2H-1-benzopyran-6-ol;13-Tetradecene-1,3-diyne-6,7-diol;Oblongolide;Glutinosone	12.1287509140024;12.1287509140024;12.1287509140024;12.1287509140024;12.1287509140024;12.1287509140024;12.1287509140024;12.1287509140024;12.1287509140024;12.2645713328108;12.2645713328108	MS1 mz matched	241.119	207.108	25463.4	31196.2	26134.4	24492	23890.5	33571.2	0.95899	0.0147177	0.018186	no	169273	162101	145602	20366.8	26826.2	22245	0.000440559	2.78012	3.356	up	28933.6	33850.3	24548.3	23924.3	35783.1	36606.6	0.690308	-0.141232	0.160957	no
				Unmapped	241.217	43.897	1963.81	2556.79	1334.88	3661.92	4551.4	3845.63	0.0387018	-1.04225	1.41227	down	6265.21	5609.42	5462.7	4629.57	4459.62	3569.27	0.0351472	0.453779	1.45411	up	4499.24	4473.93	4193.01	6529.13	9464.9	9458.8	0.045324	-0.95099	1.34367	down
		Allixin;3,4-Methylenesebacic acid;Butopyronoxyl	-6.67387494393676;-6.67387494393676;-6.63363118334229	MS1 mz matched	242.139	350.35	17782.9	31151.1	24673.3	39733.3	39648.2	38760.2	0.0598823	-0.682596	1.2227	no	77602.5	79568.2	65719.9	14928.1	17034.6	20957.6	0.00133072	2.07444	2.87591	up	61858.2	77363.5	61348.5	19502.1	31650.7	32839.7	0.0208283	1.25577	1.68135	up
		3-Hydroxy-4-aminopyridine sulfate;3-Sulfocatechol;2,3-Dihydroxybenzenesulfote;4-Sulfocatechol	5.25825941099489;22.0850611387968;22.0850611387968	MS1 mz matched	242.176	125.388	633651	714942	622407	549595	552103	551387	0.0673948	0.253767	1.17137	no	898464	793974	819710	626791	711907	795936	0.138052	0.234933	0.859958	no	552114	623710	546621	894193	914361	929722	0.00270139	-0.668811	2.56841	down
				Unmapped	243.014	429.436	5680.86	18919.7	13752.9	4981.63	4006.39	10351.7	0.325759	0.987787	0.487104	no	14491.6	9782.59	6734.79	3473.82	12275.8	4071.8	0.426373	0.645628	0.37021	no	4422.53	7829.49	3366.82	5813.05	18459	13613.7	0.247315	-1.27837	0.606749	no
		L-Glutamic acid 5-phosphate;Trinitrotoluene;2,4,6-Trinitrotoluene	-24.1750170591833;-16.7387755496883	MS1 mz matched	243.033	282.255	70223.1	153895	54743.6	48646	66654.4	114480	0.751851	0.279298	0.123868	no	207802	41155.2	37333.3	43780.9	206623	93797.4	0.837743	-0.265773	0.0768892	no	22439.4	127964	34898.9	32407.6	186446	134757	0.515982	-0.932281	0.287365	no
		L-cis-Cyclo(aspartylphenylalanyl);1-Hydroxy-2-methyl-2-butenyl 4-diphosphate;(E)-4-Hydroxy-3-methyl-but-2-enyl diphosphate;(E)-4-Hydroxy-3-methylbut-2-en-1-yl diphosphate	-20.4387443692177;-5.72319209139317	MS1 mz matched	243.062	376.342	6464.9	13525.3	14338	8947.8	8123.21	6987.35	0.366052	0.512856	0.436457	no	51175.7	44605.2	34984.9	10167.4	23595	14314.5	0.0222092	1.44357	1.65347	up	18846	14888.6	9689.79	12750.4	22455.5	20727.1	0.499002	-0.365195	0.301897	no
		Verruculotoxin;Agyrine;Rhombifoline;(1R)-3-(3-Butenyl)-1,2,3,4,5,6-hexahydro-1,5-methano-8H-pyrido[1,2-a][1,4]diazocin-8-one;Sophoramine;Thermospine;(-)-Thermopsine;Tinctorine;Tsukushimine A	8.6378634127717;8.6378634127717;8.6378634127717;8.6378634127717;8.6378634127717;8.6378634127717;8.6378634127717	MS1 mz matched	243.16	255.633	17426.1	34930.1	29865.3	33638.4	21217.8	38562.2	0.719974	-0.184191	0.142683	no	25364.5	27094	27395.9	19055.1	23412.7	24348.7	0.102708	0.257166	0.988394	no	20655.7	19839.5	18025.2	16173.5	39615	33546	0.358621	-0.610277	0.445364	no
		(卤)-1,4-Nonanediol diacetate;Menthyl ethylene glycol carbonate;1,11-Undecanedicarboxylic acid;	13.9670536351974;13.9670536351974;13.9670536351974;	MS1 mz matched	243.171	168.935	23669.5	23723.2	22206.5	38089.4	36917.7	47693.8	0.0307228	-0.818004	1.51254	down	130335	134564	128440	17047.8	24125.8	25721.9	0.000122021	2.5558	3.91357	up	39188.3	46132.1	40526.5	27829.1	38210	34557.6	0.18091	0.323087	0.742538	no
				Unmapped	244.13	407.004	25770.7	27270.4	22158.1	47850.7	68261.5	38407.4	0.102221	-1.039	0.990462	no	30837.2	35608.1	31364.9	26291.3	27809.7	29122	0.0753752	0.233	1.12277	no	34374.1	30284	32452	21914.7	31912.2	34388.9	0.62639	0.138587	0.203155	no
		Sinalbin B;(1R,2R)-3-[(1,2-Dihydro-2-hydroxy-1-phthalenyl)thio]-2-oxopropanoic acid	22.3285108220158;-2.27233477839841	MS1 mz matched	245.03	411.646	5500.7	22611.4	15853.8	15703.4	9165.38	34615.7	0.690737	-0.436128	0.160687	no	22422.3	18062.7	18092.4	18813.2	17159.4	18209.8	0.455756	0.112521	0.341267	no	13461.2	17299.4	14456.5	7986.72	15122.9	13521.6	0.450258	0.303796	0.346539	no
				Unmapped	245.043	324.968	7251.07	20698.7	3648.68	28223.4	29457.2	28444	0.0731075	-1.44657	1.13604	no	39812	31948	28974.6	16793.6	25479.3	34320.9	0.313571	0.395261	0.503664	no	24294	27106.7	19029.9	14682.8	24868.1	27101.2	0.860629	0.0795529	0.0651838	no
		Lenticin;Hypaphorine;Lenticin	8.44367752115062;8.55662379627998	MS1 mz matched	245.139	166.246	30338.4	36732.4	31296	73613.4	101984	95072.7	0.0172155	-1.4603	1.76408	down	62747.2	57581.3	61717.1	29359	31768.9	37674.3	0.0026017	0.881683	2.58474	up	30662.1	36953.9	32070.1	39422	49406.8	45403	0.0797432	-0.429263	1.09831	no
		Methionyl-Valine;Valyl-Methionine;6-Hydroxymelatonin	-6.36709421996604;-6.36709421996604;7.18776411535601	MS1 mz matched	247.118	199.432	87591.8	98823	78253.2	76460.3	77085.1	101796	0.830366	0.0517551	0.0807303	no	25256	18601.4	14130.5	9346.16	13542.5	14076.6	0.167656	0.649584	0.77558	no	10965.3	17086.9	14695.6	13127.6	17419	20558.8	0.516728	-0.257628	0.286738	no
		(E)-2-Propenyl [3-(2-propenylthio)-2-propenyl] sulfate;1,1-Dichloro-2,2-diphenylethane;1-(o-Chlorophenyl)-1-(p-chlorophenyl)ethane;1-Chloro-2-[1-(4-chlorophenyl)ethyl]benzene	-7.10705191076319;-0.106786502212062;-0.106786502212062	MS1 mz matched	249.032	43.945	12402.7	11865.9	13638.9	8481.16	10988	11586.2	0.188414	0.287643	0.724887	no	16248.4	13704.7	13815.3	87283.5	95221.7	108409	0.00103514	-2.73263	2.985	down	21018.6	21156.1	21532.1	80287	66933.8	80644.5	0.00294881	-1.83866	2.53035	down
				Unmapped	250.942	165.814	6588.49	6557.31	7415.47	2914.9	2022.11	956.825	0.0114599	1.80265	1.94082	up	87491.7	86782	86694.2	8470.74	7332.25	7712.16	7.09827e-06	3.47221	5.14885	up	65968.3	83649.6	80030.5	2608.05	4871.43	3795.26	0.00233462	4.34826	2.63178	up
		L-1,2,3,4-Tetrahydro-beta-carboline-3-carboxylic acid;Benzo[b]fluorene;2,3-Benzofluorene;Benzo[a]fluorene;11H-Benzo[a]fluorene;Benzo[c]fluorene;7H-Benzo[c]fluorene;2-Methylfluoranthene;3-Methylfluoranthene	0.566430974781083;-18.0477098149802;-18.0477098149802;-18.0477098149802;-18.0477098149802;-18.0477098149802	MS1 mz matched	251.059	193.777	16268.6	24873	20693.2	28570.8	26861.2	43234.6	0.184199	-0.674143	0.734713	no	990389	12627.2	870406	47158	35716.8	38424.3	0.179976	3.94904	0.744786	no	11083.5	15639.2	1.06437e+06	195077	292514	307472	0.860629	0.456632	0.0651838	no
		Eugenyl formate;Isomyristicin;Myristicin;4-(3,4-Methylenedioxyphenyl)-2-butanone;(R)-Shinanolone;Ethyl 3-oxo-3-phenylpropanoate;(Z)-4-Methoxy-6-(1-propenyl)-1,3-benzodioxole;Benzyl acetoacetate;1'-Hydroxychavicol acetate;Isoeugenol formate;Ethyl phenylglycidate;Dehydrozingerone;Methyl trans-p-methoxycinnamate;Allyl phenoxyacetate;Carpacin;Myristicin;Sarisan;Isoshinolone;cis-1,2-Dihydroxy-1,2-dihy…	22.6766490145971;22.6766490145971;22.6766490145971;22.6766490145971;22.6766490145971;22.6766490145971;22.6766490145971;22.6766490145971;22.6766490145971;22.6766490145971;22.6766490145971;22.6766490145971;22.6766490145971;22.6766490145971;22.9072889952548;22.9072889952548;22.9072889952548;22.9072889952548;22.9072889952548;22.9072889952548;22.9072889952548;22.9072889952548	MS1 mz matched	251.103	106.886	854339	865823	770216	599719	569153	598362	0.0119995	0.494871	1.92084	up	439258	367594	366153	34283.3	41314.9	54883.6	0.000890732	3.16829	3.05025	up	324875	383717	351675	92478.7	39529.2	42680.6	0.00291449	2.60157	2.53544	up
		2-Phenylethyl 3-phenyl-2-propenoate;(1Z,4Z)-1,5-bis(4-hydroxyphenyl)-1,4-pentadiene;Cinnamyl phenylacetate;cis-Hinokiresinol;p-(3,4-Dihydro-6-methoxy-2-phthyl)phenol	-7.44699751337948;-7.44699751337948;-7.44699751337948;-7.32879836587755;-7.32879836587755	MS1 mz matched	251.113	247.403	22684.2	20706.5	20167.8	53286.7	56640.1	71593.8	0.0153034	-1.51398	1.81521	down	20847.1	17377.2	18378	128574	131969	131635	3.25731e-05	-2.79258	4.48714	down	24327.4	31015.9	25474.1	56080.6	84151.6	74510.5	0.0252989	-1.40987	1.5969	down
				Unmapped	251.129	191.907	278986	263410	243671	270699	272214	316079	0.362505	-0.127991	0.440686	no	986973	925680	835526	44974.9	32087.5	39421.2	0.000375001	4.56028	3.42597	up	1.19315e+06	1.11396e+06	1.08789e+06	249512	283503	299043	0.000568123	2.02866	3.24556	up
				Unmapped	252.914	405.17	3216.3	3070.22	3721.18	2390.64	1954.09	2441.53	0.0471649	0.560419	1.32638	up	5061.85	4837.84	4416.28	6330.09	4781.58	5122.11	0.3385	-0.181374	0.470442	no	4628.65	4837.51	5600.17	4439.38	5044.36	4911.16	0.678222	0.0657694	0.168628	no
		m-Chlorohippuric acid;	-20.0488903372984;	MS1 mz matched	253.038	407.38	22647.9	26809.2	35553.8	34757.7	38895.4	41656.5	0.156643	-0.439795	0.80509	no	30868.9	29799.3	30950.2	31621.4	43384.8	46440.6	0.134507	-0.406615	0.871255	no	23694.1	27692.2	30005	49828.3	49684.4	52342	0.00332686	-0.899746	2.47797	down
		2,6-Dimethoxy-4-phenanthrenol;Dexketoprofen;Ketoprofen;3,6-Dimethoxy-4-phenanthrenol;Ketoprofen;Chalepensin;3-(alpha,alpha-Dimethylallyl)psoralen;(R)-4-Methoxydalbergione;4'-Methoxyflavanone	6.71286226517308;6.71286226517308;6.71286226517308;6.71286226517308;6.69042949802334;6.69042949802334;6.69042949802334;6.69042949802334	MS1 mz matched	253.086	222.075	43953.2	58533.2	45085.5	67525.9	70635	67261.7	0.0546483	-0.477178	1.26242	no	79571.4	68609.7	68463.3	4120.95	4656.05	9167.27	0.000572179	3.59373	3.24247	up	49571.6	58340.2	47842.7	7201.37	15993.7	19146.6	0.00891473	1.87913	2.04989	up
		(-)-Bornesitol;Mytilitol;4-O-Methyl-myo-inositol;Sequoyitol;L-Pinitol;D-4-O-Methyl-myo-inositol;D-Pinitol;Methyl beta-D-glucopyranoside;L-Quebrachitol;5-O-Methyl-myo-inositol;1D-5-O-Methyl-myo-inositol;Sequoyitol;Methyl beta-D-galactoside;Methyl beta-D-galactopyranoside;D-Bornesitol;(-)-Bornesitol;1-O-Methyl-myo-inositol;1D-1-O-Methyl-myo-inositol;L-Bornesitol;(+)-Bornesitol;3-O-Methyl-myo-inosit…	-0.196827026556608;-0.196827026556608;-0.196827026556608;-0.196827026556608;-0.196827026556608;-0.196827026556608;-0.196827026556608;-0.196827026556608;-0.196827026556608;0;0;0;0;0;0;0;0;0	MS1 mz matched	253.092	276.154	20458.9	18501.9	18142	49515.9	56860.6	54688.7	0.00275573	-1.49601	2.55976	down	27707	19863.7	15060.6	8530.64	14632.8	22019.4	0.404163	0.47111	0.393444	no	8574.95	18243.6	11744.2	13222.9	13714.1	10580.9	0.945443	0.039631	0.0243646	no
		Decarbamoylneosaxitoxin;1a,11b-Dihydro-4,9-dimethylbenz[a]anthra[3,4-b]oxirene;7-Hydroxymethyl-12-methylbenz[a]anthracene;12-Methylbenz[a]anthracene-7-methanol;7,12-Dimethylbenz[a]anthracene 5,6-oxide;DMBA-5,6-epoxide	-4.78827055839154;6.98221116350704;6.98221116350704;6.98221116350704	MS1 mz matched	253.108	249.152	19047.8	20304.8	30603.8	139409	57278.6	173574	0.107351	-2.40402	0.969194	no	81456.1	76118	85848.4	74862.6	72232	107637	0.79978	-0.0655182	0.0970294	no	43412.8	47389.7	47987.8	1649.09	76405.5	59360.5	0.993273	0.0143654	0.00293146	no
		(+)-Setoclavine;Elymoclavine;Dihydrolysergol;Amphenone B;Chanoclavine-I aldehyde	6.8048594512111;6.8567992920492;6.8567992920492;6.8567992920492	MS1 mz matched	253.144	30.08	52416.1	58481.1	48928.6	115631	157432	148633	0.016349	-1.3997	1.78651	down	80983.2	64488.9	78436	72882.1	82370.2	96023.1	0.405444	-0.166362	0.392069	no	65919	74370.4	71912.7	83469	105332	96929.5	0.0663724	-0.429217	1.17801	no
		(+)-Setoclavine;Elymoclavine;Dihydrolysergol;Amphenone B;Chanoclavine-I aldehyde	7.52217521274938;7.57411509084449;7.57411509084449;7.57411509084449	MS1 mz matched	253.144	200.58	158126	158955	147787	225412	238802	286621	0.0317916	-0.691674	1.49769	down	464280	424570	408556	24044.1	20364.5	27371.3	0.000241999	4.17591	3.61619	up	406715	506866	441508	135153	155514	146599	0.00453714	1.6318	2.34322	up
		2,3,4-Trichlorobiphenyl;PCB 21;2,3',5-Trichlorobiphenyl;PCB 26;2,3,6-Trichlorobiphenyl;PCB 24	24.7576489102143;24.7576489102143;24.7576489102143	MS1 mz matched	254.968	306.989	827843	905428	470974	661089	929582	810284	0.763386	-0.123324	0.117256	no	737540	541385	521855	435813	548450	543871	0.373144	0.23685	0.428124	no	730553	1.07567e+06	553660	718224	803281	612376	0.760947	0.145239	0.118646	no
				Unmapped	257.022	168.663	14688.6	13419.1	11667.6	27288	30076.9	32786.8	0.00743784	-1.18048	2.12855	down	30810.6	32633.4	29643.8	21281.8	25237	25800	0.0274649	0.364223	1.56122	up	25700.4	33175.2	26703.5	25682.4	36343.1	35258.7	0.535447	-0.184946	0.271283	no
		C20819;Carbapenem biosynthesis intermediate 5	-6.97394	MS1 mz matched	257.103	399.038	3100.08	5456.18	3592.48	9518.2	13393.1	7136.57	0.0969333	-1.30646	1.01353	no	9317.84	13323.1	11258.9	7566.19	5459.11	5944.4	0.0356575	0.837581	1.44785	up	7928.92	11444	7658.34	10686.7	14822.3	15697.7	0.161704	-0.608248	0.791279	no
		Zinc phosphide	2.67803	MS1 mz matched	257.175	231.991	9707.86	14638.2	14888.6	10285.8	6635.36	9314.55	0.180572	0.580592	0.743349	no	11790.1	11080.4	10387.3	8814.06	12107.2	12909.8	0.912218	-0.0246521	0.0399012	no	8299.71	12101.4	8304.1	9638.52	14891.3	14975.2	0.301274	-0.460725	0.521039	no
		3-Bromotyrosine;Biotin sulfoxide	-12.0295288078538;-4.7242592848703	MS1 mz matched	259.082	169.056	29448.4	34409.4	32381.4	36968.4	31062.8	47891.5	0.383571	-0.268468	0.416155	no	66437.8	49785.7	49784.7	33364	40629.7	51706.4	0.207703	0.401269	0.682557	no	46210	60805.7	49086.7	64392.6	110241	126700	0.145602	-0.948871	0.836832	no
				Unmapped	259.951	33.327	11161.6	3687.74	1382.14	3311.59	9418.47	11893.9	0.613341	-0.601266	0.212298	no	13295.2	4548.46	11352.7	13940.2	17035	19079.9	0.123667	-0.777727	0.907747	no	13699.8	14651.9	14748.5	12812.6	11441	17969.4	0.931952	0.0296624	0.0306062	no
		Metaxalone;Carbofuran;Hydrocotarnine;Metaxalone;Carbofuran;2,2-Dimethyl-2,3-dihydro-7-benzofuranyl N-methylcarbamate	12.6935055520671;12.6935055520671;12.6935055520671;12.6636551289055;12.6636551289055	MS1 mz matched	261.134	177.063	409719	394338	370950	301007	352974	363061	0.15515	0.208291	0.809247	no	83871	57933.8	57256.2	26612.1	35137.8	36919	0.0406367	1.01254	1.39108	up	55469.5	62547.4	41933.8	41465.6	47234.7	55479.5	0.6387	0.149758	0.194703	no
		5,8-Dihydro-6-(4-methyl-3-pentenyl)-1,2,3,4-tetrathiocin;	-5.83189911658371;	MS1 mz matched	263.012	331.553	83806.2	100945	89501.4	87194.7	85814.4	86976.5	0.511626	0.0770747	0.291047	no	91122.3	87972.8	86548.3	71910.1	87706.7	77300.6	0.165141	0.165107	0.782146	no	76868.3	93188.7	73598.5	73028	97131.4	97135.6	0.607497	-0.13359	0.216456	no
		(Z)-2-Methyl-2-butene-1,4-diol 4-O-beta-D-Glucopyranoside;Ilicifolinoside A;	15.511835502098;15.511835502098;	MS1 mz matched	263.113	153.042	37517.7	33728.8	39729.1	30382.6	54205.3	49049.1	0.479451	-0.268078	0.319256	no	67500.9	83411.6	83618.2	14898.7	14550.9	16168.2	0.00143466	2.36211	2.84325	up	34984.6	41796.7	24400.3	56230.1	51953.4	55048.7	0.0518846	-0.68998	1.28496	no
		Cynaratriol;Pisumic acid;Anguidol;Dihydrophaseic acid;Octyl gallate;Artabsinolide D;Oxyhumulinic acid;Epidihydrophaseic acid;Bisbynin;Hymenoxon;Qing Hau Sau;Artemisinin;Dihydrophaseic acid;(-)-Dihydrophaseic acid	-6.10958715670947;-6.10958715670947;-6.10958715670947;-6.10958715670947;-6.10958715670947;-6.10958715670947;-6.10958715670947;-6.10958715670947;-6.10958715670947;-6.02523439057771;-6.02523439057771;-6.02523439057771	MS1 mz matched	263.128	130.16	100662	104525	90358.9	78613.3	92648.4	94028.4	0.302608	0.155814	0.51912	no	243733	232423	225327	24227.9	31145.7	41755.9	0.000194987	2.85243	3.70999	up	175691	202090	187776	82127.6	90351.6	84276.3	0.00257535	1.13928	2.58916	up
		Mianserin;(-)-Apparicine	7.7134296240536;7.8977871963344	MS1 mz matched	263.165	30.4175	48123.1	48195.7	51892.4	60290.3	61565.5	63719.1	0.0113159	-0.324348	1.94631	down	45862.1	46817	46407.6	46374.6	49659.6	51779.4	0.193474	-0.0877942	0.713378	no	51433	53007.3	44813.1	47483.9	48763.5	47741.3	0.655612	0.0518086	0.183353	no
		4-Methoxybrassinin;Methoxybrassinin;Phenthrene-4,5-dicarboxylate	12.1986168076217;12.1986168076217;0.375858036821677	MS1 mz matched	265.056	393.673	13682.9	25372	21342.5	16764.4	16824.5	59555.8	0.600806	-0.624988	0.221266	no	37076.7	17287	12625	10608.5	17314.4	17536.9	0.475714	0.559324	0.322654	no	15168.3	19600.2	10637.1	12715.8	27260.7	31243.2	0.377292	-0.649405	0.423323	no
		Carbamazepine-O-quinone;6-Acetophezine-1-carboxylic acid;6-Acetylphezine-1-carboxylic acid;Carbamazepine-o-quinone;Nigakinone	18.0073493693537;18.1659576403101;18.1659576403101;18.1659576403101	MS1 mz matched	265.074	246.725	14351.1	24987.3	14445.7	27856.8	17586.6	28268.1	0.365669	-0.454709	0.436912	no	30135.5	29382.6	20610.7	35947.7	35913	26929.3	0.278932	-0.302044	0.554501	no	19518.2	98010.7	16935.9	13335.5	46676.1	54367.5	0.888319	0.233404	0.051431	no
		(卤)-1,4-Nonanediol diacetate;Menthyl ethylene glycol carbonate;1,11-Undecanedicarboxylic acid;	-14.1677355775432;-14.1677355775432;-14.1677355775432;	MS1 mz matched	265.147	26.1105	620471	546582	667647	518655	593299	530121	0.310503	0.160025	0.507935	no	1.24905e+06	882222	1.11811e+06	656627	686616	680128	0.0351472	0.683405	1.45411	up	1.26544e+06	887485	911661	1.14531e+06	1.46384e+06	1.09318e+06	0.41609	-0.272741	0.380812	no
		4-Hydroxy-3-methoxy-2,10-bisaboladien-9-one;Tetranor 12-HETE;Juvenile hormone II acid;(2E,6E)-(10R,11S)-10,11-Epoxy-3,7,11-trimethyltrideca-2,6-dienoic acid;(2E,6E)-(10R,11S)-10,11-Epoxy-3,7,11-trimethyltrideca-2,6-dienoate;(2E,6E)-10,11-Epoxy-3,7,11-trimethyltridecadienoic acid;Juvabione;Juvenile hormone III	-4.48817800252734;-4.48817800252734;-4.50808863797491;-4.50808863797491;-4.50808863797491	MS1 mz matched	265.18	96.921	70730	58466.2	47856.9	79469.4	109148	83666.2	0.113871	-0.620928	0.943589	no	113462	105760	87364.8	86674.3	146369	166542	0.349047	-0.38221	0.457117	no	74736.1	59967.1	62386.7	81455.3	117248	105466	0.0930406	-0.62602	1.03133	no
		L-Homocystine;DL-Homocystine;L-Homocystine;Homocystine;Homocystine;4,4'-Dithiobis(2-aminobutyric acid)	3.17695819333818;3.17695819333818;3.35751865941538;3.35751865941538	MS1 mz matched	267.054	403.572	17785.3	23384.9	25029.9	17973.6	23570.2	19302.3	0.652459	0.121667	0.185447	no	16494.2	13932	13014.5	14334.7	20129.4	21497.1	0.213883	-0.365379	0.669824	no	10834.7	4070.94	13207	22158.9	5148.01	19051.6	0.503563	-0.721613	0.297946	no
		L-N-(3-Carboxypropyl)glutamine;Threoninyl-Hydroxyproline;Aspartyl-Valine;4-(Glutamylamino) butanoate;Hydroxyprolyl-Threonine;N2-Succinyl-L-ornithine;Valyl-Aspartate;Boc-Asn;N-alpha-Boc-L-asparagine;N2-Succinyl-L-ornithine;(2S)-5-Amino-2-(3-carboxypropanoylamino)pentanoic acid;N6-Acetyl-LL-2,6-diaminoheptanedioate;N2-Acetyl-LL-2,6-diaminoheptanedioate;N6-Acetyl-LL-2,6-diaminopimelate;N2-Acetyl-LL-…	-8.27897878144628;-8.27897878144628;-8.27897878144628;-8.27897878144628;-8.27897878144628;-8.27897878144628;-8.27897878144628;-8.18591858275816;-8.18591858275816;-8.18591858275816;-8.18591858275816;-8.18591858275816	MS1 mz matched	267.072	354.38	55017.2	88354.3	89571	24757.9	26922.3	22876.1	0.0388362	1.64357	1.41076	up	22994.7	23270.7	22063.5	20381.7	57153.3	26202.1	0.424034	-0.602364	0.3726	no	13081.7	18183.7	17437.8	40198.9	34293.1	22837.5	0.0980938	-0.998862	1.00836	no
		4'-HPPH;4-Hydroxyphenytoin;3'-HPPH;Hydroxyphenytoin;2,3-Dihydroxycarbamazepine;Phenytoin arene-oxide;Saphenic acid;2,3-Dihydroxycarbamazepine	6.05144359771347;6.05144359771347;6.05144359771347;6.05144359771347;6.05144359771347;6.05144359771347;6.02272116896963;6.02272116896963	MS1 mz matched	267.086	214.685	47850	31964.9	41154.4	31187	39730.5	43510.6	0.792177	0.080198	0.101178	no	52593.9	48317.5	48497.8	17285.9	17888.5	23707.6	0.00131652	1.34337	2.88057	up	38868.1	38279.2	41668.6	52214.2	35968.9	39218.6	0.710287	-0.100656	0.148566	no
		Hesperaline;Daimuron;Methyldymron;4,4'-Bis(dimethylamino)benzophenone;Michler's ketone	17.9232238572884;7.7916866797304;7.7916866797304;7.7916866797304	MS1 mz matched	267.16	170.454	44620.3	47419.4	43602.6	88637.8	92260.4	88316.7	0.00143521	-0.988952	2.84309	down	255280	243640	257417	28454.7	44039.4	24304.9	0.000158699	2.96597	3.79942	up	315025	355543	320512	44851.1	53042.5	49419.1	0.000772863	2.75012	3.1119	up
				Unmapped	267.196	80.385	175682	110889	154298	123034	156268	158801	0.977759	0.00907751	0.00976831	no	60379.1	55094.9	61886.3	84585.4	115137	97912.7	0.0230611	-0.746861	1.63712	down	34680.5	55472.7	56240.7	104882	81018.9	81157.4	0.0579231	-0.867299	1.23715	no
		Selenocystathionine;L-Selenocystathionine	-12.5909275365872;-12.6694416062306	MS1 mz matched	269.008	204.274	24123.8	19227.5	19053.2	31091.3	58096	29728.3	0.20222	-0.930215	0.694177	no	17351.5	20830.6	20520.3	13238.5	12171.5	22038	0.385817	0.307074	0.413618	no	14817.7	16662.9	21846.5	38356.6	16055.1	19172	0.544013	-0.464518	0.264391	no
		Threoninyl-Aspartate;L-beta-aspartyl-L-threonine ;Aspartyl-Threonine;C20913;Tabtoxin biosynthesis intermediate 3	-5.06738601986111;-5.06738601986111;-5.06738601986111;-5.12633861509823	MS1 mz matched	271.037	100.645	68063.8	58087.6	68534.8	135187	284991	131738	0.156522	-1.5033	0.805423	no	384590	405306	388616	118310	143342	245650	0.0113762	1.21605	1.944	up	309846	306808	281189	333813	362358	347409	0.0519285	-0.217007	1.28459	no
		1-(Methylsulfinyl)propyl propyl disulfide;Methyl 1-(propylsulfinyl)propyl disulfide;	17.3215601708645;17.3215601708645;	MS1 mz matched	271.064	240.938	75529.3	76403.1	60886.1	45269	39211	45311.6	0.0310106	0.713427	1.50849	up	64814.9	54521.8	60193.3	61571.9	64146.7	77803.4	0.30449	-0.180961	0.516427	no	36719.1	43195.8	42983.4	73495	92379.8	108314	0.0300482	-1.1577	1.52218	down
		6,7-Dichloro-3-hydroxy-1,5 dihydro-imidazo[2,1-b]quinazolin-2-one;Thiemycin	-19.5297827533486;-5.19620660020046	MS1 mz matched	271.082	406.543	7216.83	14251.2	7953.12	40760.5	35557	51579.4	0.0187898	-2.12005	1.72608	down	48776.4	48561.2	40522.3	15029.1	12799.5	24595.4	0.00834292	1.3949	2.07868	up	39016.6	53410.6	41699.9	30657.2	27828.5	45900.6	0.377292	0.361669	0.423323	no
		Benomyl;Trimethoprim;Trimethoprim;Benomyl;Benlate	0.377406755671275;0.377406755671275;0.344663692592033;0.344663692592033	MS1 mz matched	271.118	125.771	35027.4	35585.8	42004.7	52951.4	52427	57241.7	0.019751	-0.530068	1.70441	down	78053.4	75527.7	77015.1	29442.2	31791.1	38169.2	0.000601904	1.21401	3.22047	up	39775.6	40378.5	36565.7	40047.2	37195.9	41466.3	0.804265	-0.0243842	0.0946009	no
		Dihydrojasmonic acid;3-Ethenyl-4-hydroxy-2,5-dimethylhex-5-en-2-yl acetate;Vulgarole;Traumatin;Cucurbic acid;3,3'-Dimethylbenzidine;3,3'-Dimethyl-4,4'-diaminobiphenyl;o-Tolidine	-24.7217367483833;-24.7217367483833;-24.7217367483833;-24.7217367483833;-24.7217367483833;22.1560891767763	MS1 mz matched	271.154	28.05	31868	30076.5	26081.4	85628.1	102486	108543	0.00648451	-1.7528	2.18812	down	45057.8	39571.4	39127.5	46860.6	49855.8	51431.5	0.044021	-0.259533	1.35634	down	30931.5	45232.2	38341.5	45465.2	53194.3	53735.5	0.140786	-0.412402	0.85144	no
		Fukiic acid;	-19.1030248170411;	MS1 mz matched	271.202	267.395	1542.19	1363.82	1658.34	2774.67	1025.89	2307.37	0.498172	-0.420274	0.302621	no	8269.98	7447.6	7529.48	1466.56	720.482	1014.04	0.000380705	2.86042	3.41941	up	5825.61	9212.86	4743.13	3666.97	5714.84	6685.75	0.615025	0.300008	0.211107	no
		Disulfoton;Ethylthiometon	-2.62199	MS1 mz matched	273.028	178.619	9848.83	3331.64	5216.64	24948.6	45934.6	22759.5	0.082726	-2.34769	1.08236	no	11925.2	7969.27	9900.45	3887.12	6144.97	9200.7	0.191036	0.631496	0.718884	no	4135.41	5096.3	5743.02	14116.5	13833.6	16840.5	0.00570502	-1.58067	2.24374	down
				Unmapped	273.034	102.825	112697	101235	83191.5	118197	95966	101173	0.696274	-0.0858254	0.15722	no	178876	177054	179985	87998.1	103678	138270	0.0205044	0.699771	1.68815	up	132020	123159	129025	254942	290618	298991	0.00365608	-1.13631	2.43698	down
		Glutaminyl-Lysine;Lysyl-Glutamine;Gamma-glutamyl-Lysine;Lysyl-Gamma-glutamate;Allyxycarb	22.9927984023051;22.9927984023051;22.9927984023051;22.9927984023051;8.42184046949739	MS1 mz matched	273.17	183.746	35854.1	46352.3	38296	197246	215094	245698	0.00402656	-2.44911	2.39507	down	34220.5	33173.1	37568.3	13081.8	17561.8	19544.9	0.00446459	1.06444	2.35022	up	13127.6	16690.3	14188.2	14495	21462.3	21681.1	0.276379	-0.389328	0.558495	no
				Unmapped	273.951	260.034	9329.47	7318.04	6786.2	5076.91	1503.02	6521.02	0.196625	0.838913	0.706361	no	14692.9	22471.4	20782.8	15598.5	10899	11050.7	0.110136	0.625992	0.958071	no	29093.9	13948.7	21950.6	36256.9	120469	183427	0.200725	-2.38783	0.697399	no
				Unmapped	274.093	415.626	7263.19	15299.3	11658.6	15885.4	21579.7	17207.3	0.155603	-0.675929	0.807983	no	20816.5	4645.02	5895.77	5378.23	8579.52	11237	0.767422	0.315679	0.114966	no	4304.12	14180.5	7600.27	5776.79	9397.22	5162.3	0.695791	0.359156	0.157521	no
		2-Amino-5,6-dichloro-3,4,-dihydroquinazoline;4,4'-Thiodianiline;4,4'-Thiobisbenzemine	18.5127761295833;-5.09089327131126	MS1 mz matched	275.088	314.148	48274.9	23339.9	72146.6	10831.2	3468.47	4356.71	0.104867	2.94594	0.979363	no	36656.1	57742	53224.5	66997.6	64502.8	31297.3	0.762763	-0.141166	0.117611	no	46949.2	21892.7	45190.9	79681.8	55917.9	57712.8	0.164655	-0.761487	0.783425	no
		S-(4-Bromophenyl)-L-cysteine	-3.71501	MS1 mz matched	275.149	156.924	64720.2	59552.7	53625.3	55666.9	64210.2	63405.7	0.761606	-0.0430193	0.118269	no	44108	32789.6	40108.6	24827.9	26943.6	29849.9	0.0528456	0.519566	1.27699	no	25806.5	28282.1	25872.7	36289.8	35358.5	35348.1	0.00445268	-0.42019	2.35138	down
		Panaquinquecol 2;Ginsenoyne K;Ginsenoyne C;[8]-Shogaol;Cyclandelate;Panaquinquecol 7;Buddledin A;[6]-Shogaol;Shogaol;Sugeonyl acetate;Onchidal;[E,(+)]-2-[(E)-2-Acetoxyethenyl]-4-(2,2-dimethyl-6-methylenecyclohexyl)-2-butel	-17.0856954909257;-17.0856954909257;-17.0856954909257;-17.0856954909257;-17.0856954909257;-17.0856954909257;-16.924204980665;-16.924204980665;-16.924204980665;-16.924204980665	MS1 mz matched	275.168	30.5065	113370	142819	111329	119538	126735	121101	0.997112	0.000569093	0.00125601	no	71586.9	69561.3	83799.9	219525	236747	234896	0.000294475	-1.61944	3.53095	down	139937	112650	107303	422668	442744	446538	0.000521675	-1.86608	3.2826	down
		N-despropyl ropinirole;5-Methoxydimethyltryptamine;N,N-Dimethyl-5-methoxytryptamine;O-Methylbufotenine;Methoxybufotenin;5-Methoxy-N,N-dimethyltryptamine;3-[2-(N,N-Dimethylamino)ethyl]-5-methoxy-indole	18.734593183085;18.734593183085;18.7951053877957	MS1 mz matched	277.155	156.279	15632	17365	16815.6	25113.3	34300.5	34926.9	0.0390565	-0.921368	1.40831	down	98629.9	95639.6	95865.5	19142.8	20005.5	20924.8	3.25731e-05	2.27193	4.48714	up	30611.4	38881.5	35817.6	41586.3	39900.6	41556.8	0.163485	-0.224521	0.786523	no
		Cidofovir;Serratine	-11.5195191754325;1.37508175620165	MS1 mz matched	278.184	31.299	87619.2	78411.8	73206.4	180305	176720	180047	0.00170362	-1.16667	2.76863	down	181254	176298	153509	268195	270682	241298	0.00596509	-0.610303	2.22438	down	153205	141880	139995	166882	206201	205324	0.0694374	-0.410805	1.15841	no
		Tetradecanedioic acid;Diisobutyl adipate;1-Hydroxypropan-2-yl 2-isopropyl-5-methylcyclohexyl carbonate;Diethyl decanedioate;2-Hydroxypropyl 2-isopropyl-5-methylcyclohexyl carbonate;Dibutyl adipate;Di-n-butyl adipate;Diisobutyl adipate	-8.16978308824318;-8.16978308824318;-8.16978308824318;-8.16978308824318;-8.16978308824318;-8.13376243464925;-8.13376243464925	MS1 mz matched	279.159	125.079	96038.3	105046	91234.7	60803.2	76692	71358.2	0.0417119	0.485052	1.37974	up	80059.6	64861.2	67076.2	137672	117005	128630	0.0050705	-0.854459	2.29495	down	154213	134516	160170	215608	147778	140721	0.631766	-0.167339	0.199444	no
		Methionyl-Proline;Prolyl-Methionine;N-Acetyl-D-tryptophan;Mephobarbital	4.8227615210133;4.8227615210133;18.6915584045462;18.6915584045462	MS1 mz matched	281.069	392.374	8897.58	17172.8	19629.9	10951.9	13679.9	8415.67	0.418121	0.467664	0.378698	no	12213.1	12779.7	10739.7	13532.3	24174.3	20936.6	0.113239	-0.714727	0.946003	no	10450.8	12176.9	9908.97	15946.2	20608.8	17677.3	0.032409	-0.737087	1.48933	down
		Methocarbamol;	-8.38922337836621;	MS1 mz matched	281.103	167.736	25814	29370.8	27769	20214.6	18754.6	57833.8	0.799133	-0.222744	0.0973809	no	36742.9	41513.2	7863.32	19038.7	33469.3	35347.3	0.967955	-0.0287904	0.0141448	no	38136.1	30146.6	19512.5	15859.2	51302.4	16151	0.945443	0.0756072	0.0243646	no
		C;GSK 4716	7.15645743477655;7.15645743477655	MS1 mz matched	281.139	198.473	18800.1	23655.8	17278.9	36977.3	30986.1	38069.9	0.0284702	-0.827873	1.54561	down	74814.3	70624.3	90675.6	19003.5	22716.6	22994.2	0.00287478	1.86733	2.5414	up	66565.1	89451.2	71955.1	64615.2	81503.5	78906.8	0.946482	0.0187636	0.0238878	no
		Cynaratriol;Pisumic acid;Anguidol;Dihydrophaseic acid;Octyl gallate;Artabsinolide D;Oxyhumulinic acid;Epidihydrophaseic acid;Bisbynin;C;GSK 4716	-20.9554090169527;-20.9554090169527;-20.9554090169527;-20.9554090169527;-20.9554090169527;-20.9554090169527;-20.9554090169527;-20.9554090169527;-20.9554090169527;14.2175710506461;14.2175710506461	MS1 mz matched	281.141	28.435	53512.9	61591.3	45448	106437	125680	121923	0.00887379	-1.14087	2.05189	down	65707.5	59174.9	54013	49597.1	63850.3	62049.4	0.878178	0.0276718	0.0564173	no	64074.9	65717.2	59705	58901.3	71473.3	68005.6	0.643128	-0.066093	0.191703	no
		2-hydroxydesipramine;Malonoben;Malonoben	16.9636938390814;16.9636938390814;17.0108288100671	MS1 mz matched	281.175	88.9935	91892.9	106328	90897.6	163377	219058	174723	0.0317443	-0.946425	1.49833	down	270433	121940	262313	188080	194018	208709	0.728244	0.148116	0.137723	no	74036	28720.6	36054.7	181036	343911	110108	0.169307	-2.19376	0.771326	no
		Annuionone C;(8alpha,10beta,11beta)-3-Hydroxy-4,15-dinor-1(5)-xanthen-12,8-olide;Furfuryl octanoate;Annuionone A;Octyl 2-furoate;3-Methylbutyl 2-furanbutanoate;Methyl jasmonate;13-Oxo-9,11-tridecadienoic acid;Epoxyeremopetasinorol;(6S,9R)-Vomifoliol;(6S,9R)-6-Hydroxy-3-oxo-alpha-ionol;(+/-)-6-Hydroxy-3-oxo-alpha-ionol;Vomifoliol;Methyl jasmote;(-)-Methyl jasmote;(+)-7-Isomethyljasmote	-10.0137750416974;-10.0137750416974;-10.0137750416974;-10.0137750416974;-10.0137750416974;-10.0137750416974;-10.0137750416974;-10.0137750416974;-10.0137750416974;-9.81524146380838;-9.81524146380838;-9.81524146380838;-9.81524146380838	MS1 mz matched	283.154	31.343	21255.3	38671.6	17729	55375.8	61716.7	43609.2	0.081858	-1.04922	1.08694	no	34183.4	44078.8	43349.4	60171.7	77863.7	80094.8	0.0212096	-0.842909	1.67347	down	27447.1	37861.7	33626.5	54944.3	56105.9	60292.2	0.0119307	-0.792325	1.92333	down
		Lamivudine sulfoxide;Chlorphenesin carbamate	16.2152549114924;22.444811269677	MS1 mz matched	285.061	190.025	119940	122909	110607	183505	209561	245806	0.0302882	-0.853998	1.51873	down	31770.9	20498	19500.8	44411.7	48324.1	65978	0.035974	-1.14498	1.44401	down	42634.4	55887.5	33455.2	92614.6	98151.4	108015	0.0119626	-1.1788	1.92217	down
		6-Hydroxymelatonin;cyclic 3-Hydroxymelatonin;2-Oxomelatonin;Pentobarbital sodium	-16.4938918730886;-16.4938918730886;-16.4938918730886;-6.85169742742779	MS1 mz matched	285.061	161.929	14432.2	18242.8	12291.7	33355.2	35326.6	30762	0.0096918	-1.14502	2.0136	down	45506.4	40005.7	39240.3	21466.9	25800.3	18048	0.00719788	0.933578	2.1428	up	44509	56015.8	44851	28457.5	38027.6	34279.1	0.0892149	0.528804	1.04956	no
		Riesling acetal;4,5-Dihydrovomifoliol;Methyl dihydrojasmonate;	0.466048139766914;0.466048139766914;0.466048139766914;	MS1 mz matched	285.17	105.352	77271.9	168406	69648.5	114506	130069	115113	0.745864	-0.189899	0.12734	no	73617.9	76548.5	85920.9	75002.9	91290.1	88354.5	0.440998	-0.109181	0.355564	no	89746.7	49848.4	89451.5	46083.2	56213.4	44098.1	0.226313	0.645777	0.64529	no
				Unmapped	286.141	357.751	273590	184648	337606	348014	403439	375969	0.157262	-0.502469	0.803376	no	480503	548988	476475	556748	897943	913668	0.109263	-0.653199	0.961526	no	294579	243426	200572	332249	470816	414555	0.0814707	-0.721244	1.089	no
		Ritodrine;6beta-Hydroxy-hydromorphone;Feruperine;6alpha-Hydroxy-hydromorphone;Etodolac;Galantamine;Nordihydroisomorphine;Dihydromorphine;Piperanine;Nordihydrocodeine;Etodolac;Ritodrine;Galanthamine;Galantamine;Mesembrenone;Dihydromorphine;Zephyramine	-3.50928949274024;-3.50928949274024;-3.50928949274024;-3.50928949274024;-3.50928949274024;-3.50928949274024;-3.50928949274024;-3.50928949274024;-3.50928949274024;-3.50928949274024;-3.35780236327203;-3.35780236327203;-3.35780236327203;-3.35780236327203;-3.	MS1 mz matched	286.151	403.308	36262.7	38954.4	33279.9	44029.9	59449.6	52431.9	0.0811023	-0.52307	1.09097	no	31892.2	32828.3	31834.4	21588.3	25798.9	29576.1	0.0771263	0.32718	1.1128	no	33447.6	27563.1	31880.6	18571	24081.9	18968.9	0.0452804	0.592101	1.34409	up
		Porric acid B;Aromadendrin;Norartocarpanone;Dalbergioidin;2,4',5,7-Tetrahydroxyflavanone;3',4',5,7-Tetrahydroxyisoflavanone;Eriodictyol;Dihydrokaempferol;Aromadendrin;(+)-Dihydrokaempferol;(+)-Aromadendrin;Fustin;2,3-Dihydrofisetin;Eriodictyol;Okanin;Micromelin;3,5-Dimethoxy-1,6-dihydroxyxanthone;Gentiacaulein;2,8-Dihydroxy-1,6-dimethoxyxanthone;2-O-Methylswertianin;1,8-Dihydroxy-2,6-dimethoxyxan…	16.7685315092043;16.7685315092043;16.7685315092043;16.7685315092043;16.7685315092043;16.7685315092043;16.7685315092043;16.7272204660465;16.7272204660465;16.7272204660465;16.7272204660465;16.7272204660465;16.7272204660465;16.7272204660465;16.7272204660465;16.7272204660465;16.7272204660465;16.7272204660465;16.7272204660465;16.7272204660465;16.7272204660465	MS1 mz matched	287.068	146.122	64304	58782.6	54123.5	95898.2	121111	114611	0.0185824	-0.904069	1.7309	down	51331.9	38421.8	56957.2	27169.3	29481.8	37701.9	0.0808348	0.636836	1.0924	no	15414.6	21400.1	33632.8	53683.4	50230.3	56667	0.0248338	-1.18868	1.60496	down
		5-(4-Acetoxy-3-oxo-1-butynyl)-2,2'-bithiophene;Furocaespitane	-0.467574702053092;-1.03445671878445	MS1 mz matched	288.997	362.94	5237.04	7724.5	7805.6	7004.31	6238.33	6351.75	0.751851	0.0838623	0.123868	no	11363.8	14628	10401.6	10678.6	14429.2	11234.2	0.992941	0.00204147	0.00307659	no	9944.66	13688.8	8481.32	10254.8	15813.6	13413.4	0.477267	-0.297953	0.321239	no
		4-Methylumbelliferone sulfate;4-Methylumbelliferyl sulfate	7.03113	MS1 mz matched	290.981	405.931	3385.46	5143.12	5374.44	5637	6706.4	17433.3	0.350048	-1.09878	0.455873	no	10385	4812.34	2507.18	3750.6	6337.46	14799.9	0.643188	-0.491324	0.191662	no	4774.45	3815.96	3081.66	2464.71	7016.03	6840.28	0.519553	-0.48367	0.28437	no
		Alanyltryptophan;Tryptophyl-Alanine;Alanyl-Tryptophan;Phosphophosphite	7.30062866529269;7.30062866529269;7.30062866529269;-15.6287879366134	MS1 mz matched	291.16	31.335	61452.7	38642.9	29530.2	43616.1	48893.8	47415.2	0.800514	-0.1103	0.0966311	no	66628.7	48249.4	59272.5	92350.9	88851.7	107809	0.0178547	-0.730794	1.74825	down	94767.1	81343.3	87017.3	124818	134957	134031	0.00700381	-0.581724	2.15467	down
		norsertraline;12-OPDA;(15Z)-12-Oxophyto-10,15-dienoate;(15Z)-12-Oxophyto-10,15-dienoic acid;9(S),13(S)-12-Oxo-PDA;12-Oxo-10,15(Z)-phytodienoic acid;(9Z,15Z)-(13S)-12,13-Epoxyoctadeca-9,11,15-trienoic acid;(9Z,15Z)-(13S)-12,13-Epoxyoctadeca-9,11,15-trienoate;(9Z)-(13S)-12,13-Epoxyoctadeca-9,11,15-trienoate;12,13(S)-EOT;12,13(S)-EOTrE;alpha-Licanic acid;(9Z,11E,13E)-4-Oxooctadeca-9,11,13-trienoic a…	-13.686717795421;-16.4244955062253;-16.4244955062253;-16.4244955062253;-16.4244955062253;-16.4244955062253;-16.4244955062253;-16.4244955062253;-16.4244955062253;-16.4244955062253	MS1 mz matched	291.199	31.312	47226.3	54717.8	49843.5	196765	196086	159305	0.00528698	-1.86302	2.27679	down	72523.3	73473.8	64236.3	44414	49253.4	51245	0.00915624	0.53681	2.03828	up	54434.2	42351.9	50323.1	50395	89537.5	43646.7	0.588416	-0.319515	0.230315	no
		Cyclobrassinin;2'-Hydroxybiphenyl-2-sulfite;2-(2-Hydroxyphenyl)benzenesulfite	19.0587866150616;-8.9730130224606	MS1 mz matched	293.054	216.323	19515.3	13100.1	14365.4	25842.2	39193.9	612.794	0.703382	-0.482697	0.152809	no	17123.9	19872.5	22081.7	19458.3	16797.3	34835.2	0.584872	-0.267039	0.232939	no	19691.7	15101.5	24931.7	44893.7	19812.2	23782.8	0.454943	-0.567161	0.342043	no
		Rosoxacin;Tuliposide B;6-Tuliposide B;6-O-[(3S)-3,4-Dihydroxy-2-methylenebutanoyl]-D-glucose	-2.98843481193618;15.1767234476878;15.1767234476878	MS1 mz matched	293.1	251.575	11923.3	14055.7	13186.8	12864.6	10329.2	16747.5	0.928514	-0.028286	0.0322115	no	56535.6	58879.7	60388.5	10908.4	7995.33	22497.1	0.00238865	2.08623	2.62185	up	59033.8	64015.6	63396.8	23451.9	22827.7	23877.7	0.000568123	1.41009	3.24556	up
				Unmapped	294.991	366.343	25552	49719.6	25383.9	31316.5	22119.3	31237.5	0.667309	0.249445	0.175673	no	136380	129694	115819	68927.8	105800	97917.2	0.0736634	0.486144	1.13275	no	67086.4	61186.1	29760.6	77048.2	122276	106789	0.115357	-0.953838	0.937956	no
				Unmapped	294.993	38.5685	46980.5	47291.7	46015.8	42416.1	56770	56207.4	0.456522	-0.147535	0.340538	no	29508.8	20449.7	23856.5	25684.4	30618.4	32296.9	0.267271	-0.263389	0.573047	no	16204.4	21234.1	20391.3	42544.1	44365.3	50169.6	0.00543833	-1.24512	2.26453	down
		Glutamyl-Glutamate;	-11.313480953109;	MS1 mz matched	295.061	80.5145	218974	191845	191198	252345	262602	262851	0.0211757	-0.36959	1.67416	down	154780	165878	143178	83549.7	42549.9	100564	0.024941	1.03306	1.60309	up	72953.7	58073.3	60437.5	38499.4	28817.7	22231.1	0.0266691	1.09634	1.57399	up
		Phenytoin methylcatechol;5,5',6,6'-Tetrahydroxy-3,3'-biindolyl;5-Hydroxy-4-methoxy-3-methyl-2,6-canthinedione;Dehypoxanthine futalosine	16.8704571221935;16.8704571221935;16.8704571221935;-16.54262763701	MS1 mz matched	295.085	381.894	14937.6	20757.9	30864.8	15014	13960.4	15119.9	0.288824	0.594065	0.539366	no	19323.8	21674.8	18825.7	18941.4	28774.8	30809.7	0.227971	-0.392438	0.642121	no	16312.5	17524.1	20315.7	26065.7	23629.9	19595.4	0.18135	-0.355648	0.741481	no
		Methdilazine;Methdilazine	5.68558797827173;5.7507613932565	MS1 mz matched	295.136	28.272	23088.5	19326.3	20915.6	34977.5	27236.9	34311.2	0.052485	-0.608015	1.27997	no	44691.3	43113.6	48235.8	48739.8	53035.2	51796.3	0.0680984	-0.17487	1.16686	no	30967.1	2843.1	37384.2	34634.4	35147.9	43481.9	0.411109	-0.669858	0.386043	no
		(卤)-Metalaxyl;Metalaxyl;Metalaxyl-M	-18.1201981228963;-18.2699372482365;-18.2699372482365	MS1 mz matched	295.154	89.481	72180.4	78532.5	119592	148069	162478	140774	0.0637182	-0.739564	1.19574	no	322094	277127	438664	237458	91146.4	171175	0.0774021	1.05428	1.11125	no	185249	88513	97241.4	183143	165816	148607	0.403569	-0.423456	0.394082	no
				Unmapped	296.854	306.626	10435.5	6707.82	3211.95	22307.7	26464	25507.8	0.0128909	-1.86757	1.88972	down	61435.6	56045.3	56861.2	23531.4	23183.1	33318.5	0.00360459	1.12325	2.44314	up	36778	44540.9	31232.6	15924.2	41168.3	48188.5	0.887052	0.0963401	0.0520509	no
		Lanosol;2,3-Dibromo-4,5-dihydroxybenzyl alcohol	-20.0316	MS1 mz matched	296.923	82.698	59852.3	44656.7	30590.8	79678	181628	291301	0.167131	-2.03223	0.776942	no	26870.8	23083.9	38962.4	14576.6	13306.9	19570	0.0855052	0.905946	1.06801	no	15954.8	292.413	17071.3	36908.2	68730.8	60513	0.0495313	-2.31811	1.30512	down
		3-Hydroxyflavone;3-Deoxy-D-manno-octulosote;Ketodeoxyoctote;KDO;2-Dehydro-3-deoxy-D-octote;3-Deoxy-D-manno-2-octulosote;3-Deoxyoctulosonic acid;Ketodeoxyoctonic acid;Ketodeoxyoctulonic acid;3-Deoxy-D-manno-oct-2-ulopyranosonic acid	12.6260698774789;-12.1813475007067;-12.1813475007067	MS1 mz matched	297.076	222.075	51808.8	64509.8	66191.1	75981.6	74034.8	88858.1	0.106948	-0.388279	0.970827	no	89182.7	82821.2	78484.4	4687.79	8503.79	8082.41	0.000278598	3.55758	3.55502	up	51553	63105.8	57473.4	17820.9	21584.2	20112.1	0.00408699	1.53214	2.3886	up
		Agroclavine	0	MS1 mz matched	297.153	27.7615	615267	572194	487309	650260	626178	662700	0.167203	-0.211453	0.776757	no	929700	959256	932357	832407	783572	879095	0.0366935	0.177284	1.43541	up	711937	596632	627792	676745	756205	802213	0.23037	-0.207033	0.637573	no
		Noralfentanil;Molindone;Molindone;Carolinianine	15.2869224635279;15.2869224635279;15.2072641478932;15.2072641478932	MS1 mz matched	297.17	181.714	11539.4	15670.5	13727.1	42536	34314.9	69659.6	0.0830263	-1.83953	1.08078	no	102829	84779.1	64714.7	9236.66	13672.2	11567.2	0.00744231	2.87161	2.12829	up	32575.1	48465.2	27485.2	11416.1	24217.4	16457	0.141006	1.05894	0.850762	no
				Unmapped	299.09	161.861	139107	162509	143392	145727	175990	184966	0.321991	-0.18725	0.492157	no	405557	363948	348327	70017.5	39233	53827.5	0.000572179	2.77707	3.24247	up	178489	199236	192494	195281	213236	160286	0.990149	0.00358731	0.00429938	no
		Melilotocarpan A;3-Hydroxy-4,9-dimethoxypterocarpan;5,7-Dihydroxy-4'-methoxy-8-methylflavanone;Methylnissolin;8-Hydroxy-3,9-dimethoxypterocarpan;5,7-Dihydroxy-4'-methoxy-8-methylisoflavanone;3-Hydroxy-2,9-dimethoxypterocarpan;Sativanone;Heliannone B;2',4-Dihydroxy-4',6'-dimethoxychalcone;Homopisatin;4,4'-Dihydroxy-2',6'-dimethoxychalcone;Heliannone A;Coronene	-15.9107084378252;-15.9107084378252;-15.9107084378252;-15.9107084378252;-15.9107084378252;-15.9107084378252;-15.9107084378252;-15.9107084378252;-15.9107084378252;-15.9107084378252;-15.9107084378252;-15.9107084378252;-15.9107084378252;3.66152061060105	MS1 mz matched	299.095	197.969	45014.8	55748.5	45686.2	35880.5	34983.9	47431.7	0.248204	0.308	0.605192	no	44412.5	47754.8	45395.7	57106.4	70056.3	68952.4	0.0209078	-0.511609	1.67969	down	33870.3	46609	33952.2	99962.7	158069	137417	0.0244781	-1.789	1.61122	down
		5-Nitro-2-(3-phenylpropylamino)benzoic acid;NPPB;Desmedipham;Phenmedipham	5.25772130987978;5.25772130987978;5.25772130987978	MS1 mz matched	299.113	384.296	5950.88	29696	19987.4	24747.6	14111.3	18140.9	0.967672	-0.0349844	0.014272	no	67101.7	69888.3	63022.2	27078.1	23969.7	20973.9	0.000612629	1.47358	3.2128	up	59403.6	68109.9	53260.4	32558.4	37563.5	47891.6	0.0778517	0.615234	1.10873	no
		Baptifoline;Baptifoline;Cyclo(L-leucyl-L-phenylalanyl);(3S,6S)-3-Benzyl-6-(2-methylpropyl)piperazine-2,5-dione	21.226397859374;21.141445882859;21.141445882859	MS1 mz matched	300.18	268.114	2691.39	3294.62	3452.54	6816.12	1152.8	11035.7	0.439848	-1.00971	0.356697	no	9180.1	6930.28	7801.99	14308.4	18342.7	15254.4	0.0107767	-1.00244	1.96752	down	1414.42	7527.6	2982.1	11869.3	22951.1	25559	0.0688902	-2.34017	1.16184	no
		Vinclozolin	24.9126	MS1 mz matched	301.023	130.107	883542	881908	691466	552495	160340	166283	0.0673663	1.48272	1.17156	no	9.64779e+06	5.35652e+06	5.29673e+06	679864	612677	451008	0.0249587	3.54145	1.60278	up	4.15707e+06	4.29693e+06	4.11663e+06	1.72763e+06	1.76111e+06	1.85035e+06	0.000265928	1.23539	3.57524	up
				Unmapped	301.023	112.892	215667	621459	342724	452193	89456.6	101482	0.460304	0.875417	0.336955	no	3.47141e+06	3.96508e+06	3.74409e+06	1.04929e+06	730784	634766	0.000688733	2.21099	3.16195	up	4.95529e+06	4.57938e+06	4.4504e+06	2.51542e+06	2.36426e+06	2.59658e+06	0.00244788	0.903497	2.61121	up
		Neuromedin B (1-3);trans,trans-Farnesyl phosphate;Farnesyl phosphate;(2E,6E)-Farnesyl phosphate	17.5702185012552;-1.22846910959796	MS1 mz matched	301.164	31.774	6044.63	12140.8	9729.3	23374.1	20564	20878	0.0192963	-1.21532	1.71453	down	99863.3	80875.3	78929.9	16678.7	20012.1	22358.7	0.00242646	2.13667	2.61503	up	84282.7	76235.6	66167.4	21196.2	31292.2	28204.5	0.00825326	1.49018	2.08337	up
		Delphinidin;3,5,7-Trihydroxy-2-(3,4,5-trihydroxyphenyl)benzopyrylium chloride;Chlorure de 3,5,7-trihydroxy-2-(3,4,5-trihydroxyphenyl)benzopyrylium;3,5,7-Trihydroxy-2-(3,4,5-trihydroxyphenyl)benzopyryliumchlorid;3,3',4',5,5',7-Hexahydroxy-2-phenylbenzopyrylium chloride;3,3',4',5,5',7-Hexahydroxyflavylium chloride;Delfinidol chloride;Delphinidin chloride;Delphinidine;Delphinidol;Ephdine;IdB 1056;6-…	-11.8716437873901;-11.8716437873901	MS1 mz matched	302.233	214.347	13221.7	10520.9	10393.7	12956.4	13904.3	14070.9	0.162329	-0.261907	0.789604	no	59396.3	51407.4	53060.8	5994.66	6630.9	7226.37	0.000386538	3.04515	3.41281	up	8471.91	7766.62	5931.9	7438.68	9310.29	6245.06	0.884486	-0.052623	0.0533088	no
		Thymidine 3',5'-cyclic monophosphate;16alpha-Hydroxydehydroepiandrosterone;5-Androstene-3beta,16alpha-diol-17-one;7alpha-Hydroxytestosterone;19-Hydroxytestosterone;17beta,19-Dihydroxyandrost-4-en-3-one;6beta-Hydroxytestosterone;6beta,17beta-Dihydroxyandrost-4-en-3-one;11-Ketoetiocholanolone;3alpha-Hydroxy-5beta-androstane-11,17-dione;16alpha-Hydroxytestosterone;16alpha,17beta-Dihydroxy-4-androste…	18.7088337281553;-16.1368792893953;-16.1368792893953;-16.1368792893953;-16.1368792893953;-16.1368792893953;-16.1368792893953;-16.1368792893953;-16.1368792893953;-16.1368792893953;-16.1368792893953;-16.1368792893953;-16.1368792893953;-16.1368792893953;-16.1368792893953;-16.1368792893953;-16.1368792893953;-16.1368792893953;-16.1368792893953	MS1 mz matched	303.199	29.705	51541.4	67076.8	46007.5	39843.8	35819.7	32865.8	0.112028	0.601106	0.950672	no	34309.1	35276.4	43433.8	47658	49248.2	44706	0.0656703	-0.325377	1.18263	no	76751.9	50754.7	54691	81942.7	83047.3	84646.2	0.118694	-0.454324	0.925571	no
		Uridine 2',3'-cyclic phosphate ;2',3'-Cyclic UMP	-0.986519735905688;-0.980311105122291	MS1 mz matched	305.023	330.4	1.59261e+06	1.82225e+06	1.54966e+06	1.27689e+06	1.32964e+06	1.46064e+06	0.101537	0.287629	0.993375	no	1.5282e+06	1.4721e+06	1.35535e+06	866374	1.22174e+06	1.00228e+06	0.0387294	0.495102	1.41196	up	1.17474e+06	1.40939e+06	1.13401e+06	1.33577e+06	1.73806e+06	1.5083e+06	0.228278	-0.301441	0.641536	no
		6-Chlorocatechin;Cyazofamid	5.96870635302292;-8.64078053416104	MS1 mz matched	305.017	261.78	5787.27	4830.98	6785.35	4245.51	3789.05	4323.23	0.109247	0.493966	0.96159	no	38305.5	35137.8	35581.7	3377.76	3317.03	4384.7	0.000143033	3.29869	3.84456	up	7791.09	7862.21	10332.1	8285.56	5584.69	6833.01	0.332707	0.327843	0.477937	no
		5-Androstene-3alpha-16b,17b-triol;5-Androstenetriol;5-Androstene-3b,16b,17a-triol;Oxandrolone;16-alpha-Hydroxyandrosterone;[8]-Paradol;11-Hydroxyandrosterone;5-Androstene-3b,16a,17a-triol;Oxandrolone;3alpha,11beta-Dihydroxy-5beta-androstane-17-one;11beta-Hydroxyetiocholanolone;3alpha,11beta-Dihydroxy-5alpha-androstane-17-one;11beta-Hydroxyandrosterone;Androst-5-ene-3beta,17beta,19-triol;3beta-Hyd…	-15.3762254851465;-15.3762254851465;-15.3762254851465;-15.3762254851465;-15.3762254851465;-15.3762254851465;-15.3762254851465;-15.3762254851465;-15.3932065069924;-15.3932065069924;-15.3932065069924;-15.3932065069924;-15.3932065069924;-15.3932065069924	MS1 mz matched	305.215	30.579	76218.8	111838	75302.6	382090	376747	350164	0.00209299	-2.07416	2.67923	down	196992	185226	170109	104406	119963	113638	0.00432688	0.708469	2.36383	up	135940	111437	121057	83832.1	123755	95206.1	0.322487	0.283073	0.491488	no
		unsym-Bis(4'-chlorophenyl)ethylene;DDNU;1-Chloro-2-[1-(4-chlorophenyl)ethenyl]benzene	16.1279917425452;16.1279917425452	MS1 mz matched	307.034	216.031	22546.5	16535.4	15858	24782.1	24881.3	13292.3	0.670675	-0.196482	0.173488	no	22993.1	28204.4	31025.2	25970.6	14793.1	26366.1	0.386925	0.292585	0.412373	no	23996.6	18454.8	30888	35282.2	22222.7	23620.1	0.755676	-0.145557	0.121665	no
		Phenylbutazone;Phenylbutazone;DMXB-A;GTS-21;2,4-Dimethoxybenzylidene abaseine	4.97480990723164;4.90309181339746;4.90309181339746	MS1 mz matched	307.154	86.2435	94086.6	94294.4	96103.3	72959.8	128135	104343	0.75604	-0.102526	0.121455	no	134252	120449	124010	165607	230090	572679	0.25098	-1.35447	0.600361	no	129079	38942	100964	148394	357172	357654	0.130396	-1.6822	0.884735	no
		Valdiate;3-Hydroxy-6,8-dimethoxy-7(11)-eremophilen-12,8-olide;Botrydial	-3.30100755409114;-3.30100755409114;-3.22395527721616	MS1 mz matched	309.17	125.252	1.85097e+06	1.49373e+06	1.37744e+06	616774	655235	611845	0.0167444	1.32575	1.77613	up	1.10142e+06	985961	1.03002e+06	1.62288e+06	1.76429e+06	2.45437e+06	0.0434139	-0.906004	1.36237	down	2.08136e+06	2.05716e+06	1.9025e+06	2.3427e+06	2.10503e+06	2.28268e+06	0.144802	-0.155903	0.839225	no
		Valdiate;3-Hydroxy-6,8-dimethoxy-7(11)-eremophilen-12,8-olide;Cupreine;Sarpagine	-16.5940189292846;-16.5940189292846;15.4006811145373;15.4006811145373	MS1 mz matched	309.173	26.26	194478	302587	201484	239630	301042	274529	0.489171	-0.222791	0.31054	no	596571	573463	468871	592602	647140	239962	0.754544	0.147423	0.122316	no	568708	403568	405472	608137	791510	589732	0.16035	-0.530007	0.794931	no
		8-O-Methyloblongine;Etacozole;CGA 64251	-0.818729886122633;-8.53154447169967	MS1 mz matched	309.169	47.69	104526	135156	114743	255287	289858	293283	0.00522098	-1.24221	2.28225	down	182447	173427	179683	540481	439075	528223	0.00219601	-1.49331	2.65837	down	122458	132200	124646	308326	312832	300048	0.000259346	-1.28017	3.58612	down
		Sinapine;Cupreine;Sarpagine	14.509675498847;5.95902673423224;5.95902673423224	MS1 mz matched	309.17	143.536	222615	284593	191333	1.06179e+06	662156	637356	0.0564738	-1.75716	1.24815	no	3.43806e+06	3.14211e+06	1.67861e+06	562404	664834	643118	0.0324996	2.14262	1.48812	up	965896	1.26534e+06	1.1012e+06	691063	953663	1.04867e+06	0.3304	0.307153	0.48096	no
		Sinapine;Cupreine;Sarpagine	14.6950604294209;6.14441007966769;6.14441007966769	MS1 mz matched	309.17	161.891	274614	374927	267581	1.8505e+06	2.16178e+06	2.13308e+06	0.00240845	-2.74431	2.61826	down	580470	425949	411913	155301	240215	406291	0.128017	0.822867	0.892733	no	199594	364514	295220	767442	1.43395e+06	1.50339e+06	0.0518846	-2.10811	1.28496	no
		Sinapine;Cupreine;Sarpagine	13.9722204048179;5.42157623572625;5.42157623572625	MS1 mz matched	309.17	100.254	280788	43725.1	253849	315493	537915	341890	0.202674	-1.04732	0.693201	no	586179	510679	383991	696306	960812	709482	0.075442	-0.676392	1.12239	no	731800	581256	565721	571026	643645	779686	0.755617	-0.0861304	0.121699	no
		Epsilon-(gamma-Glutamyl)-lysine;L-a-glutamyl-L-Lysine;Homatropine;Annotine;Annotinine;Norhyoscyamine;Epinorlycoramine;Dihydro-beta-erythroidine	-4.07344232177577;-4.07344232177577;-18.535202893335;-18.535202893335;-18.535202893335;-18.535202893335;-18.535202893335;-18.535202893335	MS1 mz matched	310.114	278.282	89435.6	25315.8	97212.1	46344.6	35572.3	30015.9	0.335497	0.921184	0.474311	no	373977	110430	174599	242135	321496	364652	0.425321	-0.494274	0.371283	no	111473	268797	232553	310522	188564	224966	0.687009	-0.240624	0.163038	no
		Ethopropazine;Jatrophone;Broussonin C;Centrolobine;Yakuchinone A;Yakuchinone-A	7.58346473390923;-13.1760484988465;-13.1760484988465;-13.1760484988465;-13.1760484988465	MS1 mz matched	311.168	27.205	1.75186e+06	1.75392e+06	1.60512e+06	1.8802e+06	1.72509e+06	1.7484e+06	0.419383	-0.0669538	0.377389	no	2.92747e+06	2.74352e+06	2.73594e+06	2.65974e+06	2.84374e+06	2.49618e+06	0.380024	0.0716417	0.420189	no	2.41843e+06	1.99228e+06	1.97873e+06	1.86684e+06	2.12084e+06	2.07645e+06	0.670393	0.0753903	0.17367	no
		Flutamide;Stearidonic acid;6,9,12,15-Octadecatetraenoic acid;(6Z,9Z,12Z,15Z)-Octadecatetraenoic acid;Kinoprene	4.34449216159424;14.8438373998593;14.8438373998593	MS1 mz matched	311.186	114.805	2.12574e+06	1.58873e+06	2.33125e+06	4.91172e+06	499676	6.22928e+06	0.456825	-0.945189	0.34025	no	1.17857e+06	1.21092e+06	1.28063e+06	2.83649e+06	2.8453e+06	2.7845e+06	7.22907e-05	-1.2059	4.14092	down	1.23001e+06	1.12361e+06	1.13401e+06	1.68585e+06	3.15494e+06	1.29242e+06	0.329603	-0.814396	0.482008	no
		1,3,5-Triphenylcyclohexane;(卤)-2,4,6-Triphenyl-1-hexene;1,2,3,4-Tetrahydro-1-phenyl-4-(2-phenylethyl)naphthalene;1,2,3,4-Tetrahydro-1-phenyl-4-(1-phenylethyl)naphthalene;2,4,6-Triphenyl-1-hexene;1,3,5-Triphenylcyclohexane	-6.27058454863495;-6.27058454863495;-6.27058454863495;-6.27058454863495;-6.26802200457371;-6.26802200457371	MS1 mz matched	311.186	81.8215	1.11927e+06	880505	1.35013e+06	1.26837e+06	1.42754e+06	1.52946e+06	0.226216	-0.334961	0.645477	no	548527	502814	606024	319843	596278	368823	0.301979	0.367186	0.520023	no	460027	450617	496235	1.07621e+06	923093	771439	0.0271227	-0.977774	1.56667	down
		Trichlorot	-15.3644	MS1 mz matched	312.917	117.278	4570.94	7867.51	6676.03	10896.7	13035	16186.1	0.0592725	-1.06957	1.22715	no	17807	16297.3	18466.3	4770.28	5094.67	5545.83	0.0004693	1.77032	3.32855	up	11467.5	11916.1	12027.3	28761	36266.1	28450.2	0.0097908	-1.40042	2.00918	down
		Beta-D-Glucopyranuronic acid;1-Salicylate glucuronide;Nuarimol	-5.67400668948039;-5.67400668948039;-0.636816528721506	MS1 mz matched	313.052	414.486	154898	148058	121791	197843	252485	369272	0.134629	-0.948317	0.870862	no	366340	335279	324937	281039	228213	426869	0.696688	0.133047	0.156962	no	365431	492082	398508	454887	661969	605670	0.200448	-0.455666	0.697998	no
		Fusarochromanone;Phenylbutyrylglutamine;	12.6407572963017;12.6407572963017;	MS1 mz matched	313.111	180.955	35336.1	34005.5	72001.3	28717.1	37779.2	52997.5	0.720088	0.242264	0.142615	no	47284.5	42978.6	38252.3	32399.6	45121.2	69821.2	0.66122	-0.197227	0.179654	no	37095.5	43339.7	34147.9	177331	274680	263601	0.0147575	-2.64278	1.83099	down
		Beta-D-Glucopyranuronic acid;1-Salicylate glucuronide;(9Z)-(7S,8S)-Dihydroxyoctadecenoic acid;(Z)-(7S,8S)-Dihydroxyoctadeca-9-enoic acid;(Z)-(7S,8S)-Dihydroxyoctadeca-9-enoate;9,10-DHOME;9,10-DHOA;(12Z)-9,10-Dihydroxyoctadec-12-enoic acid;12,13-DHOME;12,13-DHOA;(9Z)-12,13-Dihydroxyoctadec-9-enoic acid;9,10-Epoxy-18-hydroxystearate;(8E,10S)-10-Hydroperoxyoctadeca-8-enoate;(8E,10S)-10-Hydroperoxy-8…	-9.22847116995109;-9.22847116995109;-11.7742263457566;-11.7742263457566;-11.7742263457566;-11.7742263457566;-11.7742263457566	MS1 mz matched	313.237	103.602	82709.4	69601.7	83028.3	67274.1	83126.2	124796	0.598432	-0.225719	0.222985	no	150254	149861	169176	85472.4	95109.2	131124	0.0457091	0.590298	1.34	up	111096	87587.5	99902.1	60114.7	65075	62621.5	0.0246168	0.668864	1.60877	up
		Codeine N-oxide;N-Dihydroferuloyltyramine;(S)-3-Hydroxy-N-methylcoclaurine;Oxycodone;Erythratine;3'-Hydroxy-N-methyl-(S)-coclaurine;(S)-3'-Hydroxy-N-methylcoclaurine;Nororientaline;(R)-Norreticuline;N-Norreticuline;(S)-Nororientaline;(S)-Norreticuline;Oxycodone;Cephalotaxine;(R,S)-Norreticuline;Norreticuline;3-Hydroxy-2-nitroestra-1,3,5(10)-trien-17-one;2-Nitroestrone;4-Nitroestrone;3-Hydroxy-4-n…	22.027176898435;22.027176898435;22.027176898435;22.027176898435;22.027176898435;21.8945375031954;21.8945375031954;21.8945375031954;21.8945375031954;21.8945375031954;21.8945375031954;21.8945375031954;21.8945375031954;21.8945375031954;21.8945375031954	MS1 mz matched	314.146	258.671	41618.3	43391.1	43438.6	44528.4	88293.4	53685.6	0.330166	-0.538048	0.481267	no	77725	55703.5	52473.8	7167.7	12123.9	11215	0.0079057	2.60735	2.10206	up	21553.5	43281.8	30436.4	31720.9	14829.4	14625.2	0.391794	0.639094	0.406943	no
		(2R,3S)-Piscidic acid;	14.4392896501024;	MS1 mz matched	315.074	272.69	10627.7	16717.5	15206.9	44573.9	46788.3	43282.4	0.00289365	-1.66186	2.53855	down	6151.76	7645.92	8938.16	11500.6	14227.4	22297.3	0.0988106	-1.07883	1.0052	no	7077.93	6379.14	11083	13857.1	15366.8	15060.2	0.0426336	-0.851647	1.37025	down
		Cyclobenzaprine;Cyclobenzaprine	5.81573253863503;5.81464228682711	MS1 mz matched	315.18	238.956	61031.9	72759.7	64707.2	16938.9	14084.3	15774	0.00308216	2.08464	2.51115	up	22515.1	20894	16904.2	9836.22	16641.9	11634.3	0.0765944	0.662214	1.1158	no	14206.7	19634.5	15364.5	9935.68	24238.2	22083	0.748066	-0.193204	0.12606	no
		Lofexidine;	5.16058686782364;	MS1 mz matched	317.042	231.922	6529.49	3447.53	4219.09	5076.31	6989.64	5458.05	0.480078	-0.303836	0.318689	no	6691.38	5744.29	5616.48	3586.14	5325.44	4927.37	0.128567	0.383435	0.890871	no	5766.3	6468.78	6047.57	5742.13	12026.1	6389.41	0.523215	-0.402002	0.28132	no
		Clotiazepam;DMPP;Dimethylphenylpiperazinium iodide;1,1-Dimethyl-4-phenylpiperazinium Iodide	-17.1735237543412;-16.9801669059688	MS1 mz matched	317.054	345.4	82042.4	85639.7	99509.6	59865.8	54030.9	51282.5	0.0231279	0.693843	1.63586	up	62579	57965.3	75035.6	48778.5	68518.9	51238.7	0.38876	0.2147	0.410319	no	58606.9	56130.7	64796	111641	46342.6	36907.6	0.892911	-0.118413	0.049192	no
		D-Fructosazine;Isomugineic acid;Mugineic acid;3-Epihydroxy-2'-deoxymugineic acid	-3.6151845994678;-3.6151845994678;-3.72264324224071;-3.72264324224071	MS1 mz matched	319.121	100.458	49568.2	52628.8	61430.4	38167.7	41183.8	50730.9	0.180986	0.330988	0.742355	no	143764	133946	141455	128215	199666	135243	0.613279	-0.143878	0.212342	no	128122	139495	138132	76215.7	100650	29426	0.0914665	0.975904	1.03874	no
				Unmapped	319.935	161.804	56.7041	3156.64	111.908	4717.9	5727.83	6615.84	0.0566676	-2.35921	1.24667	no	8527.06	9065.56	11328.4	6896.18	9828.48	10280.1	0.711634	0.0989062	0.147743	no	8212.71	13342.3	13381.8	10743.5	19594.4	15679.6	0.438623	-0.397432	0.357908	no
				Unmapped	320.996	330.209	29293.3	40474.2	25209.7	62778.9	101416	119598	0.0676307	-1.57918	1.16986	no	23122.8	13691.3	16213.7	10963	13148.8	25227.3	0.855254	0.10402	0.0679048	no	17724.9	34831.2	20141.2	19272.8	27410	24561.7	0.962931	0.0291234	0.016405	no
		N2-Galacturonyl-L-lysine;N6-Galacturonyl-L-lysine;Avenic acid A;2'-Deamino-2'-hydroxy-6'-dehydroparomamine	4.29723178082055;4.29723178082055;4.29723178082055;4.34596892753169	MS1 mz matched	321.129	320.625	12108.4	9827	9890.8	5246.5	3125.06	3446.71	0.0164439	1.4292	1.78399	up	10556.6	29018.4	24675.4	7431.42	6055.01	12317.7	0.136733	1.3161	0.864127	no	16897.9	14746.5	10034.9	16604.6	16627.5	18062.6	0.332907	-0.299481	0.477677	no
				Unmapped	323.124	193.947	63515.8	60879.9	58715.8	58128.9	72133	72690.8	0.366052	-0.148421	0.436457	no	27423.1	25589	23306.5	31684.4	40389.1	42192.4	0.038601	-0.582288	1.4134	down	73401.4	70752.4	67430.4	77298.6	90046.4	88248	0.0764566	-0.272617	1.11659	no
				Unmapped	323.134	161.137	29169.6	27294.1	34138.1	16904	44205.5	29811.2	0.993514	-0.00506985	0.00282598	no	104629	197457	189921	9515.33	17692.5	7340.01	0.0154031	3.83201	1.81239	up	50214.5	59376.2	46801.7	54273.3	38362.2	37763.8	0.398142	0.262234	0.399962	no
		5-Fluorouridine monophosphate;Magnoflorine;Phellodendrine	-10.8132846754443;-7.30629905265862;-7.30629905265862	MS1 mz matched	323.149	269.238	20937.2	18617.6	18094.3	24693	18431.7	17944.4	0.731324	-0.0831404	0.13589	no	57451.7	86416.9	80936.9	19190	38356.2	32949.4	0.0258582	1.31276	1.5874	up	102302	109606	97033.9	30080.6	55971.1	90073.8	0.149207	0.810733	0.826211	no
		Diclofop	-16.6283	MS1 mz matched	325.006	125.496	11118.2	7798.62	11233.4	12975.5	9013.94	6908.43	0.890302	0.0612053	0.0504629	no	65643.8	58208.7	59213.7	81524.2	84518.7	64453.3	0.114192	-0.332377	0.942362	no	86742.6	90474.6	91559.6	67471.9	62681.5	71328.4	0.00915325	0.415759	2.03842	up
		7-Hydroxytrichodermol;Blennin D;Ipomeamaronol;Alkhanol;(1alpha,4alpha,5beta,6alpha,11betaH)-1,4-Epoxy-5-hydroxy-10(14)-germacren-12,6-olide;Ipomeamaronolide;Isoleptospermone;1alpha,15-Dihydroxymarasmene;Absindiol;Adhumulinic acid;4'-Dihydroabscisic acid;3,14-Dihydroxy-11,13-dihydrocostunolide;Arabsin;Artemin;(R)-Athanagrandione;Arlatin;3alpha,15-Dihydroxymarasmene;10-Hydroxymyoporone;Humulinic ac…	-3.04037008962763;-3.04037008962763;-3.04037008962763;-3.04037008962763;-3.04037008962763;-3.04037008962763;-3.04037008962763;-3.04037008962763;-3.04037008962763;-3.04037008962763;-3.04037008962763;-3.04037008962763;-3.04037008962763;-3.04037008962763;-3.	MS1 mz matched	325.165	104.507	1.09987e+06	1.19139e+06	1.02542e+06	686041	858054	821174	0.0425177	0.487736	1.37143	up	1.44787e+06	1.43297e+06	1.37617e+06	929091	942729	1.94735e+06	0.731831	0.156584	0.135589	no	1.31705e+06	1.36444e+06	1.19206e+06	1.67914e+06	1.99292e+06	1.83209e+06	0.0256958	-0.506862	1.59014	down
		5-Fluorodeoxyuridine monophosphate;Caribine	-19.3149448926539;9.19785506015674	MS1 mz matched	325.165	194.716	69695.3	88103.2	71876.3	322631	338827	411492	0.0060856	-2.22392	2.2157	down	293861	256288	251611	81446.7	109775	99451.2	0.00177883	1.46377	2.74987	up	163936	193107	361573	85976.6	187639	198213	0.455718	0.606959	0.341304	no
		Atenolol;Practolol;Practolol	-15.18843472971;-15.18843472971;-15.0283848619797	MS1 mz matched	325.165	217.602	77665.3	51802.1	125717	80105.5	63611.7	136206	0.851109	-0.133493	0.0700148	no	169370	163755	158093	35928.6	42014.2	37342.3	0.000123034	2.09116	3.90998	up	70027.6	100744	73127.6	74118.6	68292.9	58943.2	0.396911	0.276547	0.401306	no
		Acitretin;Isoacitretin;AA861;Docebenone;Moxestrol;11beta-Methoxy-17alpha-ethinylestradiol;17alpha-Ethinyl-11beta-methoxy-1,3,5(10)-estratrien-3,17-diol;Preg-4,16-diene-3,11,20-trione	-14.8414322733963;-14.8414322733963;-14.857680320807;-14.857680320807;-14.857680320807	MS1 mz matched	325.183	27.1505	2.2712e+06	2.48108e+06	1.74327e+06	1.79398e+06	1.90157e+06	1.73681e+06	0.296861	0.257873	0.527447	no	4.36423e+06	3.98048e+06	3.90908e+06	3.29643e+06	3.55641e+06	3.61972e+06	0.0455466	0.226612	1.34154	up	3.77672e+06	3.04068e+06	3.02354e+06	2.18844e+06	2.54307e+06	2.40895e+06	0.0779415	0.462778	1.10823	no
		4-[(2-Hydroxy-1-naphthalenyl)azo]benzenesulfonic acid;Orange I;(5E)-6-Oxo-5-(phenylhydrazono)-5,6-dihydro-2-naphthalenesulfonic acid;	-11.5152553893007;-11.5152553893007;-11.5152553893007;	MS1 mz matched	327.038	403.304	4598.85	7342.17	9850.81	3693.57	4568.13	6836.54	0.39175	0.529407	0.406991	no	6223.94	3590.27	9460.18	7629.7	13158.6	12917	0.171852	-0.80629	0.764847	no	5064.07	8646.04	5335.83	16621.5	27102.3	25051.8	0.030548	-1.85241	1.51502	down
		SR95531	-13.9311	MS1 mz matched	327.144	367.44	7861.64	28433.4	20235.6	24365.6	8876.31	13255.2	0.752362	0.281892	0.123573	no	65310.5	90870	95330.9	43828.7	35678.4	36521.3	0.0199668	1.11615	1.69969	up	74107.9	67407.9	53938.1	24556.4	54730.9	52911.6	0.256643	0.564119	0.59067	no
		Methotrimeprazine;Methotrimeprazine;Levomepromazine	4.87596125465171;4.97987420181807	MS1 mz matched	327.163	33.1555	117081	119929	90515.9	153421	162669	152873	0.0364533	-0.517864	1.43826	down	144137	167389	151505	200039	223981	250095	0.0233302	-0.541888	1.63208	down	132748	135381	145561	184798	197956	202473	0.00682728	-0.500451	2.16575	down
		Labetalol;4-(3,5-Diphenylcyclohexyl)phenol	13.1251665545092;0.914124967530395	MS1 mz matched	327.18	265.177	11452.9	12424.6	11497.5	31206.5	25732.9	38273.1	0.0261021	-1.42842	1.58332	down	43993	43149.8	49077.7	63572.2	74411.3	75977.6	0.00964862	-0.651404	2.01553	down	32437.6	39518	36616.3	33191.8	65880.1	67231.6	0.290039	-0.615167	0.537544	no
		7-hydroxygranisetron;4-(3,5-Diphenylcyclohexyl)phenol	0.22547919397044;22.2437075445675	MS1 mz matched	327.18	228.414	14871.5	17671.6	14446	116840	79854.1	123747	0.0164439	-2.76966	1.78399	down	78276.8	74478.8	7796.5	82952.7	102975	113990	0.181659	-0.901528	0.740743	no	59113.1	74759.1	54376.7	53466.4	113641	107854	0.363543	-0.546589	0.439444	no
		7-hydroxygranisetron;4-(3,5-Diphenylcyclohexyl)phenol	0.22547919397044;22.2437075445675	MS1 mz matched	327.18	80.886	126328	164355	135977	209215	200131	167219	0.10488	-0.434398	0.979308	no	84535.7	148229	158175	315774	270482	312938	0.00874862	-1.20168	2.05806	down	163243	54580.4	121667	209509	304392	166670	0.190836	-1.00338	0.71934	no
		Europine;9-Lasiocarpylheliotridine	0.128196	MS1 mz matched	328.184	109.831	73691.3	134456	53645.1	198292	161764	147000	0.109836	-0.953724	0.959256	no	157038	184358	171809	375322	417085	324899	0.00554874	-1.12242	2.25581	down	346688	338586	336599	269485	393578	411420	0.800215	-0.0724279	0.0967933	no
		2,3-Di-O-methylellagic acid;2,8-Di-O-methylellagic acid;Blighinone;NS 1608	1.31106286951788;1.31106286951788;1.31106286951788;-0.908985411637187	MS1 mz matched	329.03	419.723	221653	500973	305928	584439	366980	648956	0.288824	-0.637793	0.539366	no	1.25358e+06	1.13603e+06	1.03356e+06	874351	916798	806017	0.03355	0.398397	1.47431	up	1.14241e+06	1.51539e+06	1.08754e+06	1.07725e+06	1.57376e+06	1.6829e+06	0.575468	-0.210575	0.239979	no
				Unmapped	329.232	150.499	222318	239746	202561	1.04148e+06	1.25677e+06	1.33336e+06	0.00465253	-2.45	2.33231	down	138372	130311	122982	65737.7	77816.8	83026.2	0.00404375	0.789597	2.39322	up	104680	134418	121835	123367	126238	116580	0.90572	-0.0208403	0.0430059	no
		Nicotinamide ribotide;Nicotimide D-ribonucleotide;NMN;Nicotimide mononucleotide;Nicotimide ribonucleotide;Nicotimide nucleotide;beta-Nicotimide D-ribonucleotide;beta-Nicotimide ribonucleotide;beta-Nicotimide mononucleotide	5.77327311730597;5.77926016124253	MS1 mz matched	333.059	412.49	91981	97337.9	87886.1	60524	99405.5	67251.5	0.360071	0.287111	0.443611	no	70169.8	26843.7	29363.7	27567.8	60925.3	68744.3	0.667106	-0.315208	0.175805	no	19600	42984.6	22702.4	39281.3	40808.2	35836.2	0.38419	-0.442802	0.415454	no
		Mitomycin;Mitomycin;Mitomycin C	3.99936886766266;4.0583285970814	MS1 mz matched	333.129	320.209	87873	79143.2	74741.3	24414.7	3192.05	4696.34	0.00819111	2.90382	2.08666	up	405677	487996	439669	48561.6	38398.9	22444.2	0.000591756	3.6073	3.22786	up	254489	215407	215259	52568.1	56497.6	67405.6	0.00286286	1.957	2.5432	up
		6-Methyl-griseofulvin;NMNH;Reduced nicotimide nucleotide	-0.429664141623318;11.9230296576107	MS1 mz matched	335.076	339.377	23518.8	25387.1	34624.1	34293	36794.4	37378.1	0.158203	-0.376871	0.800784	no	24397	27199.3	21447.5	32401.2	29236.6	39638.1	0.0848411	-0.471458	1.07139	no	29100.4	31193.6	34886.1	25310.9	27974.1	23870.4	0.107781	0.302892	0.967458	no
		3-O-Caffeoylshikimic acid;Dattelic acid;Juglone glucoside;4-O-Caffeoylshikimic acid;3-Caffeoyl-1,5-quinolactone;4-Caffeoyl-1,5-quinolactone;4,4'-Stilbenedicarboxamidine dihydrochloride;Stilbamidine dihydrochloride	13.4531636078337;13.4531636078337;13.4531636078337;13.4531636078337;13.4531636078337;13.4531636078337;-5.53749000637944	MS1 mz matched	335.089	128.485	84840.6	162078	97045.7	259922	277813	243084	0.0249139	-1.18273	1.60356	down	49149	45661.4	38502.5	62596.8	69198.8	78500.1	0.0206845	-0.657603	1.68436	down	40083.3	23782.7	28509.3	49203.1	75475.8	77224.1	0.0676263	-1.12808	1.16988	no
		Dulciol D;Kanzonol W;Psoralidin;Phaseol;Musanolone D;Atalantoflavone;Glabrone;Isosojagol;Sojagol;Psoralidin;Sojagol	-6.36269396166273;-6.36269396166273;-6.36269396166273;-6.36269396166273;-6.36269396166273;-6.36269396166273;-6.36269396166273;-6.36269396166273;-6.36269396166273;-6.44124155987367;-6.44124155987367	MS1 mz matched	335.098	36.715	38697	36449.9	31745.1	32752.4	34563.7	31740.1	0.41599	0.109834	0.380918	no	36399.7	34217.3	39764.1	8541.23	25690.7	24151.7	0.0633058	0.918857	1.19856	no	70658.1	72387.9	69808.5	24733.6	23060.4	28476.9	0.000512443	1.48066	3.29035	up
		Fentanyl;2,2-Bis(4-hydroxyphenyl)hexafluoropropane;Bisphenol AF	4.08631054626189;-22.4924017582904	MS1 mz matched	335.222	153.732	23785.9	26703.6	20276.1	52633.4	57158.3	60346	0.00448417	-1.26558	2.34832	down	76094.1	72066.5	73786.3	24610.3	29152.2	29208.4	0.000250133	1.41954	3.60183	up	39516.4	49930.2	47778.7	62041.5	65860.5	64519.9	0.023311	-0.487726	1.63244	down
				Unmapped	336.803	389.925	2251.52	1698.48	0	0	464.741	1120.76	0.464618	1.31691	0.332904	no	2412.59	1112.64	2332.52	20965.3	17027.7	24653.8	0.00360459	-3.41883	2.44314	down	1148.53	467.753	822.233	15296.1	24707.5	25598.2	0.0155188	-4.74966	1.80914	down
		Ovalitenone;O-Methylsterigmatocystin;6-(2-Amino-2-carboxyethyl)-7,8-dioxo-1,2,3,4,7,8-hexahydroquinoline-2,4-dicarboxylate;6-(2-Amino-2-carboxyethyl)-7,8-dioxo-1,2,3,4,7,8-hexahydroquinoline-2,4-dicarboxylic acid	-7.25510819326088;-7.25510819326088;4.68949197666315	MS1 mz matched	337.077	343.45	71089.1	30205.6	35440	22208.9	30991	26678.8	0.331159	0.775496	0.479964	no	21445.7	12168.2	15908.8	15729.5	23955.1	21604.3	0.405863	-0.307535	0.39162	no	15096.8	16454.6	13579.7	19901.4	16658.8	13782	0.559634	-0.157645	0.252096	no
		Benzyl viologen	13.1437	MS1 mz matched	337.183	27.4425	49035	60243.4	30254.7	144681	33136.2	29854.8	0.681583	-0.573701	0.166481	no	73773.2	75859.5	60862.9	60567.6	57137.6	57122	0.104733	0.267861	0.979915	no	63714.7	57754.7	9079.04	170840	43376	49261.1	0.520549	-1.01309	0.283538	no
				Unmapped	337.201	128.988	235725	238054	216470	172346	289189	188138	0.797714	0.0874012	0.0981531	no	325924	292039	312816	424804	337305	447828	0.087718	-0.378421	1.05691	no	398277	382309	355190	622150	525300	539481	0.0219965	-0.570722	1.65765	down
		Imidazoleacetic acid ribotide;4,4-Difluoro-17beta-hydroxy-17alpha-methyl-androst-5-en-3-one	-14.4881299343408;-7.98330720033508	MS1 mz matched	337.201	207.606	5201.46	7544.92	5770.06	6883.37	5618.29	8984.11	0.567282	-0.214575	0.246201	no	18862.1	15391.8	13233.8	5036.92	7878.46	6879.45	0.0160235	1.26243	1.79524	up	11514.6	14426	9693.33	9302.36	15519.3	15468.5	0.6861	-0.177173	0.163612	no
		Fructose 1,6-bisphosphate;1D-Myo-inositol 1,3-bisphosphate;D-Mannose 1,6-bisphosphate;beta-D-Fructose 1,6-bisphosphate;1D-Myo-inositol 3,4-bisphosphate;D-Tagatose 1,6-bisphosphate;Alpha-D-Glucose 1,6-bisphosphate;D-Fructose 2,6-bisphosphate;1D-Myo-inositol 1,4-bisphosphate;Diphedione	-4.9982991082976;-4.9982991082976;-4.9982991082976;-4.9982991082976;-4.9982991082976;-4.9982991082976;-4.9982991082976;-4.9982991082976;-4.9982991082976;12.0549269515354	MS1 mz matched	339.109	281.949	64462.3	173633	51949.4	174554	69737.2	160553	0.596597	-0.481088	0.224319	no	74866.2	68712.8	70346	45364.1	97020.4	85586.2	0.815089	-0.0917434	0.0887952	no	65043.9	58301	51560.3	22839.4	96572.9	88233.1	0.760947	-0.247549	0.118646	no
		Lactosamine;6-(alpha-D-Glucosaminyl)-1D-myo-inositol;6-(alpha-D-Glucosaminyl)-1D-myo-inositol;1-O-(2-Amino-2-deoxy-alpha-D-glucopyranosyl)-1D-myo-inositol	2.35685757423968;2.35685757423968;2.34513188719714;2.34513188719714	MS1 mz matched	340.125	253.038	38149	40467.7	43006.1	30942.6	39909.1	39869.3	0.441913	0.135487	0.354663	no	24001.3	24533.4	20568.2	19136.1	28583	28992.4	0.563038	-0.150694	0.249462	no	18862.3	33167.7	25793.2	43594.5	35304.7	32337.5	0.208925	-0.515361	0.680009	no
		Coumachlor	-18.9823	MS1 mz matched	341.059	28.0985	29700.2	31580.9	19778	27524.2	23435.6	26715.6	0.837753	0.0615149	0.0768841	no	36779.4	31241.4	33489.8	30499.4	32984.1	9001.4	0.344683	0.485877	0.46258	no	54310.5	50384.3	44455.5	13932.9	39644.7	38579.8	0.200723	0.694597	0.697402	no
				Unmapped	341.084	99.8685	450810	464524	436671	293962	248202	262529	0.00443017	0.748589	2.35358	up	278377	289793	297549	107417	131654	119190	0.000423642	1.27289	3.373	up	328415	349457	329729	289709	283044	292862	0.0153751	0.219126	1.81318	up
		Hydroxygaleon;Austrobailignan 7;1,2,3,4-Tetrahydro-1-[1-hydroxy-3-(4-hydroxyphenyl)-2-propenyl]-7-methoxy-2,6-naphthalenediol;7-Hydroxyaustrobailignan 5;Phaseollidin hydrate;Deoxymiroestrol;3-Lilylflaviolin	-15.0344856232985;-15.0344856232985;-15.0344856232985;-15.0344856232985;-14.9649258637353;-14.9649258637353;-14.9649258637353	MS1 mz matched	341.142	142.456	104576	101488	91203.4	130170	115029	117460	0.0719742	-0.286847	1.14282	no	65115.2	45041.4	59962.3	131465	138041	164167	0.00498047	-1.35006	2.30273	down	91324.2	99179	86726	241318	327640	351029	0.0154857	-1.73054	1.81007	down
		7-(4-Hydroxy-3-methoxyphenyl)-5-methoxy-1-phenyl-3-heptanone;	5.52540423125415;	MS1 mz matched	341.178	31.35	197778	227337	192861	439563	453736	451686	0.00179085	-1.12197	2.74694	down	296591	273864	274900	520993	582514	599179	0.00150776	-1.01018	2.82167	down	290633	270822	277967	428793	484702	451677	0.00453735	-0.701614	2.3432	down
		8-Bromoadenosine	10.7244	MS1 mz matched	344.005	404.344	44781.7	118471	84064.7	133111	126813	172691	0.149883	-0.806725	0.824248	no	228446	227135	196883	97971.9	94598.3	120281	0.00335571	1.06042	2.47422	up	185007	186841	162248	124044	171031	181435	0.51808	0.164597	0.285603	no
				Unmapped	345.014	330.932	150845	195963	156063	154672	140122	139095	0.310503	0.212864	0.507935	no	177628	175371	171198	136287	163798	143422	0.0561122	0.241155	1.25094	no	147379	172540	151021	146691	202031	188379	0.438623	-0.18965	0.357908	no
		Valaciclovir;Istamycin FU-10;2'-Deamino-2'-hydroxyparomamine	1.22410725024029;5.24443218678067;5.24443218678067	MS1 mz matched	345.129	247.9	18227.5	18581.2	15450	41750.4	40750.1	45129.6	0.00272014	-1.28822	2.56541	down	9696.29	11291.8	10282.3	27918.8	24962.7	31349.6	0.00275446	-1.42955	2.55996	down	9479.64	15005.2	11739.7	26490.8	39253.7	29147.3	0.0343736	-1.38932	1.46378	down
		Resolvin E1;(ent-6alpha,7alpha,12alpha)-6,7,12-Trihydroxy-16-kauren-19-oic acid;Oryzalic acid B;15-Epi-lipoxin B5;15-Keto-prostaglandin E2;Oryzalic acid A;5,12,18R-TriHEPE;8-iso-15-keto-PGE2;Prostaglandin D3;15-Oxo-lipoxin A4;PGH3;Prostaglandin E3;12-Oxo-20-hydroxy-leukotriene B4;20-oxo-leukotriene B4;4,4-Difluoropregn-5-ene-3,20-dione	-15.2026220708946;-15.2026220708946;-15.2026220708946;-15.2026220708946;-15.2026220708946;-15.2026220708946;-15.2026220708946;-15.2026220708946;-15.2026220708946;-15.2026220708946;-15.2026220708946;-15.2026220708946;-15.2026220708946;-15.2026220708946;-4.	MS1 mz matched	349.201	161.929	52036	86852.8	48884.5	83086.4	83942.5	88024.5	0.2359	-0.441807	0.627272	no	153563	166288	142758	147228	191957	167417	0.436699	-0.131063	0.359818	no	143040	147381	136840	100275	190640	121523	0.913124	0.0509415	0.0394702	no
		2,3-Di-O-methylellagic acid;2,8-Di-O-methylellagic acid;Blighinone;NS 1608	1.31106286951788;1.31106286951788;1.31106286951788;-0.908985411637187	MS1 mz matched	351.011	419.261	12053.5	25594.1	15220	27497.9	33639.1	15086.6	0.428713	-0.527854	0.367833	no	30418	41058.8	38611.7	29876.9	37218.9	32447.4	0.4784	0.14527	0.320209	no	40965.2	56744.5	37602.2	31634.3	62591.9	40906.2	0.997467	0.00191643	0.00110142	no
		Semilicoisoflavone B;Citrusinol;3-(2,4-Dihydroxyphenyl)-8,9-dihydro-5-hydroxy-8-(1-methylethenyl)-4H-furo[2,3-h]-1-benzopyran-5-one;Cycloartocarpesin;Parvisoflavone A;Cyclocommunol;Lupinisoflavone A;Savinin	-4.953213037511;-4.953213037511;-4.953213037511;-4.953213037511;-4.953213037511;-4.953213037511;-4.953213037511;-4.98672658240009	MS1 mz matched	351.093	80.342	171281	242015	181289	191442	180648	160706	0.548628	0.158301	0.260722	no	43280.6	64559.9	48152.6	48577.7	100635	58437.5	0.438179	-0.412676	0.358348	no	71034.3	64933.3	74123.9	76067.6	133639	130698	0.176322	-0.696232	0.753693	no
		Moschamine;Estra-1,3,5(10)-triene-3,17beta-diol 3-phosphate;Estra-1,3,5(10)-triene-3,17beta-diol 3-(dihydrogen phosphate);17beta-Estradiol 3-phosphate	-8.18049959323255;-12.9878685992512	MS1 mz matched	351.139	354.173	14618.2	19383.4	16449.4	19098.3	24946.2	19387.9	0.234294	-0.330338	0.630239	no	12416.4	11337.6	11786.8	11784.9	13512.3	19400.9	0.321929	-0.33074	0.49224	no	10571.2	11748.7	10351.3	15159.8	16170.8	15839.3	0.00586263	-0.52985	2.23191	down
		(+)-Quebrachidine;Quebrachidine;9-Chloro-11beta,17beta-dihydroxy-17-methylandrost-4-en-3-one;9-Chloro-11beta-hydroxy-17-methyltestosterone	11.5850279581749;11.5850279581749;6.45294103457221	MS1 mz matched	351.183	126.073	64099.3	47210.9	206804	940335	1.10532e+06	1.49368e+06	0.018942	-3.47586	1.72257	down	150883	125246	131463	66177.2	90539.8	152677	0.353518	0.397682	0.451589	no	257938	161445	186294	178963	141055	122713	0.309212	0.452118	0.509744	no
				Unmapped	352.944	307.583	2.07077e+06	1.1218e+06	1.91264e+06	2.14014e+06	1.96108e+06	1.92927e+06	0.474199	-0.240303	0.324039	no	1.8142e+06	1.30321e+06	1.28989e+06	1.0351e+06	1.36599e+06	1.53951e+06	0.588058	0.161481	0.23058	no	1.82335e+06	1.40159e+06	2.05987e+06	1.81526e+06	1.31726e+06	1.39593e+06	0.507719	0.222835	0.294376	no
				Unmapped	352.996	383.175	28747.8	55006.8	27951.6	85082.6	52548.7	81182.1	0.126433	-0.969993	0.898138	no	227406	202933	175548	133722	102263	119451	0.0187446	0.769462	1.72712	up	212269	218968	202161	211362	298877	354312	0.258041	-0.448839	0.588311	no
		Valganciclovir;Uncaric acid A	-17.6618159229329;2.57681599735819	MS1 mz matched	353.159	205.535	8180.35	11641.4	11126.1	12428.7	14557.6	16412.2	0.126433	-0.487803	0.898138	no	17548.7	14301.8	11854.6	9537.41	20070.3	12905.1	0.931867	0.039907	0.030646	no	10650.6	11812.7	10267.7	8759.72	21638.7	22944.8	0.340752	-0.704648	0.467562	no
		(-)-Wikstromol;3',4',5,7,8-Pentamethoxyflavanone;Kievitone hydrate;Kievitol;8-Hydroxypinoresinol;Kievitone hydrate;Chasmanthin;Palmarin;Plaunol D;Budlein A;Elephantin;Nortrachelogenin	19.9042299884566;19.9042299884566;19.9042299884566;19.9042299884566;19.9042299884566;19.7788722087555;19.7788722087555;19.7788722087555;19.7788722087555;19.7788722087555;19.7788722087555;19.7788722087555	MS1 mz matched	355.123	377.716	7745.4	10715.1	7996.01	28905.5	48878.2	34377.3	0.0372194	-2.08387	1.42923	down	10142.9	7362.08	7750.79	7848.55	12294.9	20722.3	0.312611	-0.694274	0.504996	no	6837.65	16717.2	6171.36	9820.66	6499.4	8218.97	0.751124	0.276658	0.124288	no
		Mammea B/AC cyclo D;Mammea B/AD cyclo D;Fragransol C;alpha,beta-Dihydroxanthohumol;Gingerenone A;Myricanone;1,2,3,4-Tetrahydro-1-[1-hydroxy-3-(4-hydroxyphenyl)-2-propenyl]-6,7-dimethoxy-2-naphthalenol;Chalepin acetate;Rutamarin;Gingerenone A;Denudatin B;Kadsurenone	-14.8626030931601;-14.8626030931601;-14.8626030931601;-14.8626030931601;-14.8626030931601;-14.8626030931601;-14.8626030931601;-14.8626030931601;-14.9358831814001;-14.9358831814001;-14.9358831814001;-14.9358831814001	MS1 mz matched	355.157	130.924	126633	134292	117191	194491	185724	155624	0.0519246	-0.50297	1.28463	no	102868	87515.8	97615.7	161744	339535	229805	0.074775	-1.34397	1.12624	no	97374.3	115731	113040	312713	403090	386545	0.00597647	-1.75699	2.22355	down
		3,3',4',5,6,7,8-Heptahydroxyflavone;Fortimicin AP	-16.4555125220181;22.1409986666375	MS1 mz matched	355.194	30.579	196808	244072	203568	473587	502374	499871	0.00256067	-1.19539	2.59165	down	230866	233246	230605	457419	500292	510098	0.000618834	-1.07917	3.20843	down	249645	181135	208846	488998	511401	523388	0.00236286	-1.25236	2.62656	down
		Cinacalcet;Uplandicine;7-Acetyl-9-echimidinylretronecine	21.1823243847551;-2.23977458915971	MS1 mz matched	356.17	49.1245	123155	115125	99771	98051.2	111379	188880	0.629119	-0.23665	0.201267	no	106948	84311.4	100212	126784	206641	188189	0.0620643	-0.83963	1.20716	no	111827	108253	101971	201234	213055	176920	0.00806959	-0.876381	2.09315	down
		5,4'-Dihydroxy-3,3'-dimethoxy-6:7-methylenedioxyflavone;Versicol	-2.42243903052092;-2.513482740337	MS1 mz matched	357.06	235.21	38494.8	6375.61	27236.5	8211.15	7371.53	11019.6	0.289633	1.43859	0.538152	no	10039.9	5768.24	5611.88	4782.14	2279.2	9545.37	0.623894	0.367192	0.204889	no	7963.63	10163.6	5279.9	7072.86	8860.25	4079.09	0.708127	0.226066	0.149889	no
		Sertraline;Sertraline	7.19498024430125;7.21136983908873	MS1 mz matched	357.078	81.3405	2.7736e+06	2.89532e+06	2.94805e+06	1.38667e+06	1.02599e+06	859863	0.00496341	1.39678	2.30422	up	292688	374612	422156	1.57262e+06	1.64459e+06	1.84181e+06	0.000754205	-2.21525	3.12251	down	130813	120644	129340	1.38285e+06	1.69841e+06	1.46948e+06	0.00192001	-3.57901	2.7167	down
		24,25,26,27-Tetranor-23-oxo-hydroxyvitamin D3;Pregnenolone acetate;3beta-Hydroxypregn-5-en-20-one acetate;16-Butyl-3-methoxy-estra-1,3,5(10)-triene-16beta,17beta-diol;11beta-Hydroxy-6alpha,11-dimethylpregn-4-ene-3,20-dione;11beta-Hydroxy-6alpha,11-dimethylprogesterone;17abeta-Hydroxy-D-homoandrost-4-en-3-one propiote;D-Homotestosterone propiote;17beta-Hydroxy-7alpha-methylandrost-4-en-3-one propi…	-16.175818953808;-16.1897754311282;-16.1897754311282;-16.1897754311282;-16.1897754311282;-16.1897754311282	MS1 mz matched	357.238	285.103	8120.66	6512.66	2456.42	4600.11	3370.51	8761.84	0.972718	0.0304814	0.0120132	no	10969.2	10281.3	12277.1	98565.3	110198	91169.8	0.000615845	-3.16122	3.21053	down	6713.35	13394.1	10700.2	69378.9	174322	175070	0.0622925	-3.7648	1.20556	no
		D-4'-Phosphopantothenate;D-4'-Phosphopantothete;(R)-4'-Phosphopantothete	3.33325528084189;3.34362053911318	MS1 mz matched	358.092	161.136	23910.7	21758.4	24474	68327.9	71819.7	69861.8	0.00099498	-1.58208	3.00219	down	25879.5	21638.1	18519.8	12401.9	13682.6	15174.9	0.0396075	0.678566	1.40222	up	22155.2	25689.6	20642.1	18272.8	23615.5	24224.3	0.834677	0.0509039	0.0784815	no
		Pyraclofos	21.4147	MS1 mz matched	359.054	387.205	44211.2	13233.9	14634.7	10525.6	6848.52	10931.3	0.335483	1.34852	0.47433	no	25045.8	15588.5	15681.9	18204.3	24031.9	15691.7	0.918848	-0.0407074	0.0367562	no	26343.6	31030.3	20889.3	15254.7	60976.5	65125.6	0.404826	-0.852934	0.392731	no
		Mahaleboside;	-1.59680568511218;	MS1 mz matched	359.052	187.702	35618.6	40659.5	34367.6	38865.5	42214.2	42988.2	0.213133	-0.165184	0.671349	no	72709.7	79498.1	65223.2	43353.6	56423.6	56513.5	0.0473347	0.476326	1.32482	up	42976.5	67197.4	56094.5	62163.2	72126.9	74458.7	0.27094	-0.328254	0.567128	no
		15-Acetyl-4-deoxynivalenol;Acetyldeoxynivalenol;O-Acetylcyclocalopin A;1-Peroxyferolide	-10.507884957893;-10.507884957893;-10.507884957893;-10.6465848417646	MS1 mz matched	359.116	172.248	31248.2	47101.9	44922.5	143684	109211	167919	0.0249944	-1.77133	1.60216	down	44985.4	34431.5	29647.6	321334	798349	414164	0.0531309	-3.8139	1.27465	no	27344.6	40802	16769.3	19640.7	106149	92704.8	0.315869	-1.36349	0.500493	no
				Unmapped	360.988	332.233	8158.79	11702.1	13327	32497.4	49150.4	47358.2	0.0227259	-1.95871	1.64348	down	13241.9	7181.85	10510.9	8073.15	2975.63	15553.2	0.778462	0.217685	0.108762	no	13517.8	10390.7	13379.3	10302	13277.8	6687.53	0.482887	0.300942	0.316155	no
		hydroxytorsemide;	17.780376389904;	MS1 mz matched	363.118	342.243	17000.9	12196	10924.6	15253.6	9804.85	12697.4	0.818252	0.0876795	0.0871129	no	32666.1	33452.5	30404.4	20877.9	11722.6	14124.2	0.0109906	1.04669	1.95898	up	36540.8	35464.6	34760	38230.5	28449.6	27887.6	0.439107	0.175025	0.35743	no
				Unmapped	365.017	196.887	312083	456785	450932	527087	324712	600337	0.568879	-0.251531	0.24498	no	952776	850226	792089	193054	224226	185228	0.000939449	2.10673	3.02713	up	722484	1.08794e+06	711829	247772	657791	660866	0.283815	0.687235	0.546965	no
		Tetrahydrocortisol;5a-Tetrahydrocortisol;Beta-Cortolone;Cortolone;3b-Allotetrahydrocortisol;Urocortisol;Tetrahydrocortisol;5beta-Pregne-3alpha,11beta,17alpha,21-tetrol-20-one;Cortolone	-4.43478929620471;-4.43478929620471;-4.43478929620471;-4.43478929620471;-4.43478929620471;-4.36871280790898;-4.36871280790898	MS1 mz matched	365.232	108.03	452265	545370	375596	190061	168537	112484	0.0253108	1.54352	1.59669	up	284890	248789	234649	164136	210261	200956	0.0585539	0.417276	1.23244	no	201510	175434	173626	204968	198811	199848	0.240876	-0.132731	0.618207	no
		Tetraphyllin B sulfate;	2.71728679725195;	MS1 mz matched	366.058	63.3835	235861	161712	297163	553277	630732	620813	0.0104628	-1.37732	1.98035	down	196425	186139	375092	344991	342754	255791	0.477882	-0.316536	0.32068	no	409454	267442	250243	380752	449023	809629	0.297822	-0.822314	0.526043	no
		2,3-Di-O-methylellagic acid;2,8-Di-O-methylellagic acid;Blighinone;NS 1608	1.31106286951788;1.31106286951788;1.31106286951788;-0.908985411637187	MS1 mz matched	366.985	419.265	7793.84	15766.9	8272.8	25649.1	26694.3	36996	0.0464088	-1.48875	1.3334	down	26138.2	17485.5	15360	10039.6	17961.6	19536.2	0.498128	0.31125	0.302659	no	22162.4	39631.3	23271.9	16462.5	18318.3	30627.2	0.550532	0.379111	0.259217	no
		(1R*,3R*,3'S*)-1,2,3,4-Tetrahydro-1-(2-thio-3-pyrrolidinyl)-beta-carboline-3-carboxylic acid;Zamivir	9.05256253416101;-9.63468873329298	MS1 mz matched	367.102	162.462	24257.7	29098.7	50065.7	210871	221393	225448	0.00179085	-2.66891	2.74694	down	29203.3	22702.6	21614	20872.2	23918.4	27177.6	0.896087	0.0307759	0.04765	no	20249.1	28232.3	22322.6	20680	44904.9	47600.5	0.319615	-0.676784	0.495373	no
		(4E,9a)-9-(3-Methyl-2E-pentenoyloxy)-4,10(14)-oplopadien-3-one;Deoxycorticosterone;8-beta-Hydroxy-delta-9-THC;8-Hydroxy-delta-9-THC;Tussilagonone;7-beta-Hydroxy-delta-9-THC;11-Hydroxy-delta-9-THC;2-[2-(4-Hydroxy-3-methoxyphenyl)ethyl]-5-octylfuran;7-alpha-Hydroxy-delta-9-THC;11a-Hydroxyprogesterone;17-Hydroxyprogesterone;6-beta-hydroxyprogesterone;9-alpha,10-alpha-epoxyhexahydrocannabinol;6(beta)…	19.6996243481393;19.6996243481393;19.6996243481393;19.6996243481393;19.6996243481393;19.6996243481393;19.6996243481393;19.6996243481393;19.6996243481393;19.6996243481393;19.6996243481393;19.6996243481393;19.6996243481393;19.6996243481393;19.6996243481393;19.6838769364523;19.6838769364523;19.6838769364523;19.6838769364523;19.6838769364523;19.6838769364523;19.6838769364523;19.6838769364523;19.68387…	MS1 mz matched	367.175	270.811	14224.7	14768.6	13601.6	17938.4	12058.6	17240.9	0.566839	-0.149266	0.24654	no	73923.2	62108.6	56688.3	17219.5	25534.5	20737.2	0.0048012	1.60188	2.31865	up	45173.7	76814.1	37446.2	11631.1	43203	42175.8	0.400003	0.716756	0.397937	no
		Cinncassiol D3;Prostaglandin G2;20-dihydroxyleukotriene B4;11-Dehydro-thromboxane B2;20-Hydroxy-PGE2;6-Ketoprostaglandin E1;5(6)-Epoxy Prostaglandin E1;Cinncassiol D2;6,15-Diketo,13,14-dihydro-PGF1a;20-COOH-10,11-dihydro-LTB4;19-Hydroxy-PGE2;Thromboxane B3;17-O-Acetylajmaline;Dihydrocoryntheine;18,19-Dihydrocoryntheine;Hirsutine;Methoxyfenozide	-22.5913924071434;-22.5913924071434;-22.5913924071434;-22.5913924071434;-22.5913924071434;-22.5913924071434;-22.5913924071434;-22.5913924071434;-22.5913924071434;-22.5913924071434;-22.5913924071434;-22.5913924071434;4.26441432878873;4.26441432878873;4.264	MS1 mz matched	367.212	247.063	291016	725875	318681	357642	115110	355542	0.466895	0.689243	0.330781	no	1.48871e+06	1.20683e+06	1.47215e+06	686579	773524	586729	0.00707992	1.02586	2.14997	up	895760	977442	657044	190279	853754	731821	0.470865	0.510765	0.327104	no
		2-O-Caffeoylhydroxycitric acid;	-1.65192280614492;	MS1 mz matched	369.048	405.063	14658.4	24516.1	11881.3	2956.55	6683.19	9086.25	0.134986	1.44703	0.86971	no	10009	10116.1	7762.41	4339.15	18852.8	6538.15	0.918848	-0.0923037	0.0367562	no	6193.84	9280.73	6315.45	4601.94	9784.26	8639.77	0.891573	-0.0795946	0.0498433	no
		S-Japonin;	-2.72327658749938;	MS1 mz matched	371.136	280.213	4.76723e+06	5.16186e+06	3.70084e+06	1.27654e+06	3.53778e+06	2.55273e+06	0.124636	0.887618	0.904355	no	4.4263e+06	633488	1.04706e+06	1.3325e+06	3.33665e+06	2.93328e+06	0.770727	-0.316033	0.1131	no	985377	5.01478e+06	1.74879e+06	972366	1.87651e+06	1.34405e+06	0.539204	0.886043	0.268247	no
		ortho-hydroxyrosiglitazone;para-hydroxyrosiglitazone;Violaceinic acid	6.36059707270539;6.36059707270539;15.2771475583423	MS1 mz matched	372.108	109.755	345353	240902	297446	384514	394079	399015	0.0862534	-0.414228	1.06422	no	292089	281750	143984	593811	1.57551e+06	1.21361e+06	0.0622334	-2.23657	1.20598	no	834889	900147	862637	1.28413e+06	1.62777e+06	1.36661e+06	0.0246168	-0.719888	1.60877	down
				Unmapped	372.165	47.828	136746	132527	146729	146681	179123	181118	0.135763	-0.285173	0.867217	no	142868	107951	116729	188182	173822	187297	0.0139465	-0.579663	1.85554	down	87841.5	80257.1	73607.5	178259	212627	218593	0.00575902	-1.33432	2.23965	down
				Unmapped	372.165	81.272	16932.7	17292.9	15464.6	96427	103779	95371.2	0.00112362	-2.5725	2.94938	down	59754.5	55010.1	50960.2	15038.1	35845.6	14119.8	0.0225208	1.3502	1.64742	up	46944.6	43267.8	44228.4	115781	92384.3	64747.1	0.0922241	-1.02147	1.03516	no
				Unmapped	373.009	330.926	24023.2	28696.9	24011.3	19346.4	18328.2	19413.9	0.0523635	0.426616	1.28097	no	25403.8	26186.4	23717.3	18695.2	24575.2	17578.4	0.14633	0.307567	0.834666	no	18810.5	22229.9	20907.2	20655.2	30723.2	25552	0.310338	-0.312504	0.508165	no
		Sparfloxacin;Sparfloxacin;cis-5-Amino-1-cyclopropyl-7-(3,5-dimethyl-1-piperazinyl)-6,8-difluoro-1,4-dihydro-4-oxo-3-quinolinecarboxylic acid	-2.54229078403227;-2.54994058632404	MS1 mz matched	373.131	165.333	25678.4	25869.5	27827.9	48512.9	37747.6	48403.7	0.0314108	-0.762595	1.50292	down	31514.5	48933.7	41306.7	59551	75415.2	105594	0.0808348	-0.982416	1.0924	no	20044.2	25187.2	20908.5	25108.1	42285.2	43594.2	0.158619	-0.746804	0.799644	no
				Unmapped	375.019	26.514	15415.8	14540.5	13362	12291.3	12433	9999.83	0.106294	0.319037	0.973492	no	31466	20735.2	31296.8	19560.8	22512.2	16989.2	0.147955	0.499508	0.829872	no	37323	27485.2	32819.3	21200.2	20226.1	16309.7	0.0461141	0.757815	1.33617	up
		Mannomustine dihydrochloride;Degranol	0.152108	MS1 mz matched	375.049	402.92	8281.77	4019.14	4624.93	4776.87	4742.51	5460.79	0.735213	0.176175	0.133587	no	10416	6757.08	4351.62	5167.31	4971.54	5399.4	0.386283	0.470169	0.413094	no	6522.87	11393.4	9811.37	10506	12213.7	15189.3	0.286958	-0.451212	0.542181	no
		Furaneol 4-(6-malonylglucoside);	21.5854503582768;	MS1 mz matched	375.109	210.177	7017.13	8145.77	8210.57	9689.16	8560.02	9840.01	0.11257	-0.265143	0.948576	no	24068.1	23264	19505.1	3761.38	9493.9	9262.52	0.00831719	1.56958	2.08002	up	24490.5	29921.3	18856.7	11808.6	20063.5	20222.9	0.297954	0.49205	0.525851	no
		Almotriptan;Naratriptan;Senecionine;Integerrimine;Senecivernine;21-Norsenecion-11,16-dione, 12-hydroxy-14-methyl-, (12zeta,13zeta)-;Triangularine;6-Angelyl-9-sarracinylretronecine	12.6871177680934;12.6871177680934;-6.862121773993;-6.862121773993;-6.862121773993;-6.862121773993	MS1 mz matched	375.197	247.791	19287.6	36978.2	13329.7	13470.1	7209.32	19777.2	0.40359	0.782619	0.39406	no	51550.4	33588.2	36082.4	19303.8	27090.2	22755.7	0.0730049	0.809845	1.13665	no	34143.5	27668.5	15820.8	4153.88	29216.8	32510.9	0.808	0.236789	0.0925885	no
		Galactinol dihydrate;Isouvaretin;1-(4,6-Dihydroxy-3-((2-hydroxyphenyl)methyl)-2-methoxyphenyl)-3-phenyl-1-propanone;Uvaretin	10.8595464023244;-13.8906408545366;-13.8906408545366	MS1 mz matched	377.141	258.671	48459.4	38906.7	52046.8	49895.5	95582.1	51490	0.3963	-0.498595	0.401976	no	38818.6	38831.6	44966.8	10195.3	19309.7	19605.3	0.00726056	1.32006	2.13903	up	22608.5	39102.5	38088.7	28589.7	16959.4	14801.1	0.240767	0.72568	0.618402	no
		Menthyl pyrrolidone carboxylate;L-Citronellol glucoside;(-)-Menthyl O-beta-D-glucoside;(+)-Neomenthyl O-beta-D-glucoside	-3.89278284005601;-3.89278284005601;-3.7711632971527;-3.7711632971527	MS1 mz matched	377.213	197.233	23577.8	35438.4	34420.3	23177.5	8894.27	26896.4	0.260295	0.664049	0.584533	no	51507.1	38979.8	35157.6	17716.3	37795	17097.3	0.146469	0.791137	0.834253	no	23710.3	59856.9	47886.1	6693.53	36984.6	51820.8	0.64802	0.460995	0.188411	no
				Unmapped	378.239	188.435	40772.8	37660.7	35805	117226	123067	142774	0.00448417	-1.74555	2.34832	down	69802.6	68574.4	61974.9	2696.64	3789.75	3496.49	0.000217418	4.32694	3.6627	up	67479.2	96231.1	67318.5	10407.9	13086.8	13519.5	0.0135717	2.64192	1.86737	up
		Angeolide;Levistolide A;Kinocoumarin;Conferone;Gancaonin U;Tokinolide A;(3'x,5'a,9'x,10'b)-O-(6-Oxo-7-drimen-11-yl)umbelliferone;Norbixin;Angelicolide;Norbixin;Chlorophorin	-15.1483924068483;-15.1483924068483;-15.1483924068483;-15.1483924068483;-15.1483924068483;-15.1483924068483;-15.1483924068483;-15.1483924068483;-15.1483924068483;-15.2551770284967;-15.2551770284967	MS1 mz matched	379.186	156.105	25021.1	28148.1	20087	24798.4	15402.4	30199.2	0.891862	0.057377	0.0497023	no	15149.6	32298.7	14191.9	23092.2	25704.3	25682.5	0.570876	-0.272962	0.243458	no	38262.2	27581.5	28453.3	64406.3	57059.9	55374.8	0.0163175	-0.907169	1.78735	down
		Isopentenyladenine-9-N-glucoside;Dioncophylline C	-4.55490795371006;15.4192069351611	MS1 mz matched	379.212	124.38	71716.9	66474.8	80475.3	109309	118574	117695	0.00941101	-0.660276	2.02636	down	145079	144516	145482	122461	71525.9	114980	0.088129	0.493816	1.05488	no	150091	168771	195356	282270	162732	133648	0.765436	-0.170313	0.116091	no
		Thiadiazolidinethione;5-(4-Bromophenylimino)-3,4-tetramethylene-1,3,4-thiadiazolidine-2-thione;Triazolidinedithione;4-Bromophenyl-1,2-tetramethylene-1,2,4-triazolidine-3,5-dithione	-22.7885068795918;-22.7885068795918	MS1 mz matched	379.222	282.196	73466.4	75289	67655	101988	89701.6	130741	0.109476	-0.575217	0.960682	no	76095.5	53628	50239.4	7656.97	14328.6	14310.2	0.0112242	2.30983	1.94984	up	45491.3	78385.8	46448	7028.6	12598.3	12183.4	0.0443776	2.42072	1.35284	up
				Unmapped	380.279	179.546	7556.38	7074.07	5404.37	16213.5	22199	21516.9	0.0165832	-1.58075	1.78033	down	10984.5	10271.5	10964.3	3144.73	3798.81	4293	0.000526757	1.51977	3.27839	up	6533	2998.38	3047.22	3098.89	3063.75	2725.51	0.498614	0.501015	0.302235	no
		Pyrvinium	-4.04261	MS1 mz matched	381.227	138.853	353680	359018	248621	208224	292597	302315	0.433035	0.259372	0.363477	no	592306	558602	552914	469656	653403	692892	0.673012	-0.0919509	0.171977	no	599479	646987	618812	930780	1.0758e+06	1.09206e+06	0.00915325	-0.732248	2.03842	down
		dehydrofelodipine;Sarcostin	0;6.54047046911584	MS1 mz matched	381.23	26.514	28791.5	26795.1	22585.7	81836.8	40021.3	60165.2	0.111198	-1.21939	0.953902	no	83130.6	68190	77451	63527.1	69884.7	54836.8	0.134703	0.281269	0.870624	no	99745.8	63219	64321.9	61509.5	85985.8	59031.9	0.758311	0.138182	0.120152	no
		2-O-Feruloylhydroxycitric acid;SC-58125	-11.6999730298888;23.8710228414849	MS1 mz matched	383.065	34.53	244109	196337	137697	59153.3	68563.9	74145.6	0.0540809	1.51805	1.26696	no	31038.6	31261.5	32678.2	45775.9	39041.6	30342.9	0.26619	-0.277974	0.574809	no	59752.9	71901.4	65429.2	698352	587938	658469	0.00122331	-3.30271	2.91246	down
		(6beta,7alpha,12beta,13beta)-7-Hydroxy-11,16-dioxo-8,14-apianadien-22,6-olide;Armillarivin;	-6.90667280484186;-6.90667280484186;	MS1 mz matched	383.191	245.752	12914.6	12017.5	11341.3	32570.8	30169.1	43346.9	0.0237314	-1.54826	1.62468	down	16089.6	17405.5	19594.4	131628	142767	147937	0.000234556	-2.99188	3.62975	down	27164.9	35706.3	29175.9	67482.7	86542.8	78487.2	0.00931654	-1.33686	2.03075	down
				Unmapped	383.999	40.154	2816.88	5230.17	3482.14	5044.28	4379.84	4910.95	0.391947	-0.314257	0.406773	no	135737	124859	114615	6548.12	5167.49	8659.82	0.000411971	4.2028	3.38513	up	155380	169454	168192	8881.64	8264.55	13147.6	0.000336034	4.02457	3.47362	up
		Riboflavin reduced;Musca-aurin-VII;Muscaaurin VII	9.47429981342601;9.47429981342601	MS1 mz matched	385.269	167.594	4817.4	4963.5	4459.18	10197.9	14713.1	15877.6	0.0310106	-1.51821	1.50849	down	15444.2	9173.16	9836.55	3659.27	3818.85	5678.86	0.0473324	1.38884	1.32484	up	10787	12373.2	8018.2	5011.38	7612.89	5788.69	0.110334	0.759828	0.95729	no
		dUDP;dUDP;2'-Deoxyuridine 5'-diphosphate	-13.6139197405373;-13.6595368179336	MS1 mz matched	386.998	196.932	3259.93	5639.77	4522.35	6773.94	4858.76	6454.08	0.262528	-0.430331	0.580825	no	11534.5	10938.5	7667.66	3110.39	2407.32	3360.56	0.0110328	1.76336	1.95732	up	9814.23	11200.7	10492	5186.4	8620.56	8099.01	0.115227	0.524345	0.938446	no
				Unmapped	387.025	330.4	1.9296e+06	2.17577e+06	1.83597e+06	1.44558e+06	1.45018e+06	1.60699e+06	0.0495026	0.399985	1.30537	up	1.80069e+06	1.78444e+06	1.61464e+06	988096	1.43171e+06	1.10365e+06	0.034137	0.561459	1.46677	up	1.37161e+06	1.65386e+06	1.34694e+06	1.5995e+06	2.0509e+06	1.82921e+06	0.182165	-0.325643	0.739536	no
		Dipivefrin;Dipivefrin;Dipivefrine	18.299875611331;18.2229959402157	MS1 mz matched	388.159	45.254	15197.9	19252.6	20714.9	28028.8	32441.5	33880.1	0.0268413	-0.774266	1.5712	down	18494.8	18582.1	27410.6	25786.8	27046.2	26897.7	0.217075	-0.306117	0.663391	no	22675.3	21471.2	21470.7	22032.7	20221.9	22551.5	0.83256	0.0179429	0.0795843	no
		1-Phosphatidyl-D-myo-inositol;	-16.2212469296588;	MS1 mz matched	389.049	405.137	18222.8	41808.3	34209.6	47401.9	30991	82373.7	0.36702	-0.770546	0.43531	no	111413	110241	91717.4	52202.7	49588.4	72990.2	0.019099	0.842319	1.71899	up	97672.1	128817	82083.3	63537.9	178409	176967	0.551625	-0.441048	0.258356	no
		1-Phosphatidyl-D-myo-inositol;	-14.9445082504837;	MS1 mz matched	389.05	80.538	23862.3	36947.3	12684.4	96646.8	98872.5	12160	0.310503	-1.49866	0.507935	no	33150.9	34917.7	37509.1	38122.4	42272.7	42773.8	0.0641724	-0.222334	1.19265	no	34792.1	52281.8	49302	148158	147518	187164	0.00806959	-1.82396	2.09315	down
		2,3,4,5,6-Penta-O-acetyl-D-glucose;Monotropein;Monotropein	17.7987989099489;17.7987989099489;17.828277831137	MS1 mz matched	389.123	184.033	224101	242765	208918	317390	336279	400356	0.0382299	-0.641275	1.4176	down	39269.8	33454.4	31653.3	16448.7	35164.7	21233.9	0.210642	0.518863	0.676454	no	14532.2	21778.4	15183	13982.1	32128.2	31401.1	0.385296	-0.590015	0.414206	no
				Unmapped	390.951	383.124	858.353	1648.33	854.786	4233.36	5509.02	6092.07	0.0157023	-2.2359	1.80404	down	4362.9	2984.34	2695.89	1543.92	2232	4249.52	0.580046	0.323555	0.236537	no	4350.28	6842.4	4840.5	3311.51	6570.8	7406.32	0.85787	-0.108763	0.0665786	no
		Garcimangosone D;Macarpine	5.84248226819681;-0.961201529945214	MS1 mz matched	391.113	47.029	14614.1	14576.6	16771	81718.4	103389	111504	0.00717463	-2.69007	2.1442	down	18856	18869.9	18879.5	46505	29322.8	44988.2	0.0327589	-1.0938	1.48467	down	17840.6	19829.9	19396.3	13285.7	15877.5	14744.2	0.0362092	0.378193	1.44118	up
		Xanthotoxol arabinoside;Hovenitin I;6-Methoxytaxifolin;5,5'-Dehydrodivanillate	12.3705032203527;12.3705032203527;12.2729173532586;12.2729173532586	MS1 mz matched	393.088	81.162	38239.9	37925.6	38664.1	27453.1	30581.9	34733.7	0.0741467	0.307784	1.12991	no	24537.5	24538.2	25345.6	128503	221827	168601	0.0125525	-2.80176	1.90127	down	19861	14240.5	15824.4	115027	168052	151573	0.00806959	-3.122	2.09315	down
				Unmapped	394.83	306.524	8752.92	7981.24	111.601	23985.1	29951.8	24567.9	0.0198261	-2.2204	1.70276	down	57658.6	48534.6	46547.8	15576	21289.1	33380.2	0.0234299	1.12061	1.63023	up	33307.1	40163.3	34300.9	3832.77	54671.1	54069.2	0.955926	-0.0628888	0.0195758	no
		Cefalotin;Cephalothin;Cefalotin	6.93810086081682;6.88154123893584	MS1 mz matched	395.048	32.626	23406.5	23485.7	19200.2	10807.8	21730.7	9521.6	0.213265	0.652034	0.67108	no	33845.2	32359.5	33948	23278.2	32158.2	27247.2	0.130962	0.276526	0.882856	no	6160.47	10163.1	31551.3	156807	117589	219117	0.030548	-3.36575	1.51502	down
		1-Hexanol arabinosylglucoside;Echitovenine	16.3922448823948;2.88184219824331	MS1 mz matched	395.206	239.671	41103.1	51653.9	48797.7	47397	30312.5	53626	0.751851	0.108102	0.123868	no	128175	107109	95453.1	51338.4	69693.3	58809.1	0.0208056	0.878965	1.68182	up	84547	98026.3	73545.9	75695.3	143322	154271	0.336084	-0.543476	0.473553	no
		omega-hydroxyfinasteride;	5.49622402071555;	MS1 mz matched	395.242	38.0095	9965.55	6258.69	7651.55	14135.4	14700	10429.8	0.100799	-0.717701	0.996545	no	9497.39	20805.8	16451.5	10470.8	22613.1	20280.8	0.725086	-0.190773	0.139611	no	16975.7	10531.9	17688.2	19149.6	20519.9	21510.1	0.18503	-0.436863	0.732757	no
		Sulfasalazine;Sulfasalazine;Salicylazosulfapyridine;Salazosulfapyridine	9.4029045031044;9.37853660870353	MS1 mz matched	397.072	216.205	19496.4	12610.1	23223.6	27856.7	32533.8	26426.2	0.106198	-0.649911	0.973882	no	18567.9	21539	26077.2	22412.4	20324.1	35021.3	0.551264	-0.232504	0.25864	no	22888.1	20331.7	20764.3	25382.9	18159.1	18895.7	0.895469	0.035294	0.0479496	no
		Ramipril Diketopiperazine;Mitragynine;Pholcodine;Desacetoxyvindoline;16-Methoxy-2,3-dihydro-3-hydroxy-N-methyltabersonine;Deacetoxyvindoline;Mitragynine	10.8459995816062;10.8459995816062;10.8459995816062;10.7392736589358;10.7392736589358	MS1 mz matched	397.225	26.923	76645.7	95340.3	77854.4	151208	198162	133703	0.0593216	-0.951232	1.22679	no	259079	213166	262950	116700	125839	137851	0.00635575	0.950645	2.19683	up	311322	236496	237678	311369	359485	344637	0.126795	-0.370501	0.896899	no
				Unmapped	398.977	160.988	1891.8	1859.62	2164.12	4012.16	2486.69	1910.12	0.372958	-0.507421	0.428339	no	7892.15	5543.2	5920.78	4140.76	4467.43	6295.91	0.265523	0.377081	0.575898	no	5558.65	12546.8	10711.4	6202.39	9477.02	9290.23	0.720679	0.20674	0.142258	no
		3b-Hydroxy-6b-(3-chloro-2-hydroxy-2-methylbutanoyloxy)-7(11)-eremophilen-12,8b-olide;	-2.86381676829522;	MS1 mz matched	399.164	176.384	17986.7	12113.1	9048.75	50705.5	64676.9	68118.4	0.0101987	-2.22875	1.99146	down	10848.6	8841.86	8350.39	5839.47	6726.58	6605.01	0.0392863	0.548603	1.40576	up	7711.06	9405.19	8591.48	8801.26	10582.9	10073.3	0.282049	-0.196428	0.549676	no
				Unmapped	399.849	375.95	999.707	2885.55	2990.72	402.114	723.209	373.066	0.118006	2.19815	0.928097	no	465.759	546.544	436.882	389.282	1111.01	358.214	0.664656	-0.3589	0.177403	no	508.812	626.282	499.673	841.79	748.542	447.851	0.487948	-0.318199	0.311626	no
		Oxacillin;Salbostatin 6'-phosphate	13.6089209584731;3.24101671196544	MS1 mz matched	400.102	127.424	15520.5	56818	13765.9	126531	78245.4	104845	0.062541	-1.84634	1.20384	no	114239	134353	113990	152610	116057	124258	0.539759	-0.11595	0.2678	no	201736	199470	145879	15806.6	347991	208628	0.960668	-0.0653207	0.0174265	no
		Thiadiazolidinethione;5-(4-Bromophenylimino)-3,4-tetramethylene-1,3,4-thiadiazolidine-2-thione;Triazolidinedithione;4-Bromophenyl-1,2-tetramethylene-1,2,4-triazolidine-3,5-dithione	23.9571482579004;23.9571482579004	MS1 mz matched	401.3	150.824	19646	20805.1	18552.8	62396.1	68276.5	70623.4	0.00200939	-1.77044	2.69694	down	71481.3	68853.2	65968.3	38716.5	51335.4	50195.3	0.0154997	0.556792	1.80968	up	63597.7	58799.5	54986.2	153067	142450	144344	0.000820643	-1.31018	3.08585	down
		Uridine 5'-diphosphate;UDP;Uridine 5'-diphosphate	-0.487373587328452;-0.495046809167473	MS1 mz matched	402.998	330.29	61812.3	74329.3	50061.4	121649	198152	201676	0.0513765	-1.48573	1.28924	no	47011.3	30280.2	29349	19297.2	28352.1	48189.6	0.781399	0.154072	0.107127	no	35601.5	62070.7	40681.2	33344.1	51167.7	48159.5	0.90572	0.0605019	0.0430059	no
		Fragransin B2;2-(4-Allyl-2,6-dimethoxyphenoxy)-1-(3-hydroxy-4,5-dimethoxyphenyl)-1-propanol;Dihydroclusin;(2S,4R,6S)-2-[2-(4-hydroxy-3-methoxyphenyl)ethyl]tetrahydro-6-(4-hydroxy-3,5-dimethoxyphenyl)-2H-pyran-4-ol;Myristicanol B;Furomammea D;2-(4-Allyl-2,6-dimethoxyphenoxy)-1-(4-hydroxy-3,5-dimethoxyphenyl)-1-propanol;Isodol;Chromolaenide;Eupacunin;Eupaserrin;Eupatocunin;Ursiniolide A;Biondinin B	9.8126221570947;9.8126221570947;9.8126221570947;9.8126221570947;9.8126221570947;9.8126221570947;9.8126221570947;9.82078684562031;9.82078684562031;9.82078684562031;9.82078684562031;9.82078684562031;9.82078684562031;9.82078684562031	MS1 mz matched	403.187	97.792	107413	57869.4	53524.7	46337.7	49894.4	45253.5	0.320406	0.629002	0.494299	no	56506.3	84705.6	80126.6	25088.2	28666.5	29815.1	0.0146777	1.4052	1.83334	up	26969	52969.4	56375.5	44032.3	33672.7	45392.2	0.773111	0.147135	0.111758	no
				Unmapped	404.103	376.009	95800.9	86377.8	48999	58650.2	92194.7	40656.3	0.657127	0.271648	0.182351	no	36425.9	31925.7	46700.3	47456.3	33096.4	55216.2	0.489019	-0.238868	0.310675	no	45159.4	60055.8	93895.2	65058.3	34168.8	32689.9	0.419157	0.593938	0.377623	no
		1-O-p-Coumaroyl-(b-D-glucose 6-O-sulfate);4,4',6,6'-Tetranitro-2,2'-azoxytoluene;2,4',6,6'-Tetranitro-2',4-azoxytoluene;2,2',6,6'-Tetranitro-4,4'-azoxytoluene	1.48058037775747;16.4592665598409;16.4592665598409;16.4592665598409	MS1 mz matched	405.058	234.034	9276.96	6627.04	5540.89	11536.2	16793.6	15172.8	0.0593393	-1.02047	1.22666	no	9200.88	7611.59	7851.23	4526.31	6409.35	5117.36	0.0336482	0.619544	1.47304	up	11578.6	14408.4	13230.6	12771.7	6216.95	6104.57	0.226313	0.644205	0.64529	no
				Unmapped	405.142	79.766	51621.9	49208.2	52767.1	52870.7	22855.2	27590.1	0.244135	0.572088	0.612369	no	95761.8	114118	164597	251174	255936	337431	0.0217956	-1.17329	1.66163	down	18649	11472.3	11231.7	112183	211928	183336	0.0256958	-3.61719	1.59014	down
		Butoconazole;3,3'-Biflaviolin;3,8'-Biflaviolin	13.6220914489907;-9.78544360693801;-9.78544360693801	MS1 mz matched	409.023	196.943	10071.2	14918.6	12259.5	12784.5	7368.75	14142.5	0.780612	0.119184	0.107565	no	19954.7	20670.4	14386.7	6012.38	7921.05	5002.07	0.0119924	1.53865	1.92109	up	16819.7	21180.9	16981.8	5176.21	17722	15528.1	0.39262	0.516873	0.406028	no
		Obtusol;Spiro(5.5)undecan-3-ol, 2,9-dibromo-8-chloro-1,1,9-trimethyl-5-methylene-, (2S,3R,6S,8S,9S)-	20.8748	MS1 mz matched	410.986	330.945	145508	186500	149856	130325	113224	127497	0.126433	0.377029	0.898138	no	168303	169444	160912	132016	144432	124297	0.0156758	0.315368	1.80477	up	148091	146824	141765	125749	192588	173845	0.544167	-0.172614	0.264268	no
				Unmapped	411.051	104.052	74085.3	64377.4	72790.3	19393.4	21219.6	21902	0.00256067	1.7567	2.59165	up	61963.4	66717.8	65504.4	29359.8	34259.3	30795.6	0.000587384	1.04035	3.23108	up	102048	88256.2	77112.5	36405.3	17657.9	38254.1	0.0184178	1.53442	1.73476	up
		Cinegalline	22.3147	MS1 mz matched	411.2	266.241	12983.8	13648	11739.5	17602.7	14532	16402.9	0.0862534	-0.339076	1.06422	no	75006.3	71906.2	60279.2	14094.5	10752.8	16763	0.00150776	2.31596	2.82167	up	52336.3	68942.2	56129.7	19788.9	53290.5	40846.1	0.240364	0.638982	0.619131	no
		3b,8b-Dihydroxy-6b-(3-chloro-2-hydroxy-2-methylbutanoyloxy)-7(11)-eremophilen-12,8-olide;Calophyllolide	-12.4495332244438;-17.7815199066958	MS1 mz matched	415.144	384.745	31244.3	31738.8	30420.7	21296	24886.4	19066.5	0.0270081	0.517527	1.56851	up	23873.8	28474.3	24909.5	14307.3	17457.7	15064.1	0.0095776	0.722268	2.01874	up	26815.4	26381.8	24772.2	14756.8	20653.4	16613.4	0.0338055	0.583739	1.47101	up
		8-Acetoxypinoresinol;4'-Methylliquiritigenin 7-rhamnoside;1-Acetoxypinoresinol;Lophotoxin	11.7321490220739;11.7321490220739;11.7746825580755;11.7746825580755	MS1 mz matched	415.144	407.341	9406.91	27545.9	28988.5	37605	43225.6	39962.8	0.11257	-0.873288	0.948576	no	8907.2	7490.44	7482.75	6171.58	14671.6	17100.9	0.294389	-0.668046	0.531079	no	6493.89	10971.7	6949.23	8991.77	10112.6	7215.09	0.804265	-0.108373	0.0946009	no
		2'-Deoxy-5-hydroxymethylcytidine-5'-diphosphate	-1.91831	MS1 mz matched	416.019	120.299	12104.9	13234	13181.7	10214.3	11634.1	10147.9	0.0697584	0.267726	1.1564	no	47227.7	41553	38695.3	16703.8	20125.8	17562	0.00304304	1.22877	2.51669	up	81319	96147.1	81355.3	68334.3	64120.6	67841.9	0.056819	0.369817	1.24551	no
				Unmapped	416.051	329.144	21214.1	14292.1	27852.8	11507.4	9621.76	10686.8	0.124107	0.993797	0.906204	no	13989.1	11977.1	17101	9246.72	10808.8	7481.69	0.0699138	0.645205	1.15544	no	14915.5	16896.7	16095.6	25221.9	16994.3	16564.7	0.416869	-0.295086	0.38	no
		6,6'-Dibromoindigotin;6,6'-Dibromoindigo;Tyrian purple	22.8358	MS1 mz matched	419.064	167.878	8922.05	8786.54	4812.34	27830.3	33033.7	4523.29	0.287308	-1.53774	0.541652	no	12933.2	10711	11067.3	59868.4	55512.5	52710.1	0.000359842	-2.27575	3.44389	down	9288.37	10613.9	5313.61	154749	176562	239516	0.0114851	-4.50065	1.93986	down
		Castaneiolide;Citreoviridinol A1;Eupacunolin;Eupacunoxin;Eupaformosanin;Eupatocunoxin;Hiyodorilactone A	-4.24533941774913;-4.24533941774913;-4.20273864627364;-4.20273864627364;-4.20273864627364;-4.20273864627364;-4.20273864627364	MS1 mz matched	419.177	393.298	7362.44	11767.1	6668.18	20003.7	11961.1	12824.1	0.18836	-0.795895	0.72501	no	38301.3	45869.3	39000.4	14224.5	12673.4	10850.6	0.00172898	1.70617	2.76221	up	35121.3	28362.4	26491.5	10330.1	14690.7	15752.6	0.0249216	1.1419	1.60342	up
		Chloramphenicol succite	-5.68682	MS1 mz matched	421.022	42.745	5974.24	6113.94	3662.93	1906.45	2755.83	2176.74	0.0701574	1.20359	1.15393	no	8414.15	8833.47	7571.06	5948.5	8387.39	5550.64	0.215496	0.319635	0.666561	no	7370.33	6460.7	6234.7	31321.6	22472.5	31922	0.0115865	-2.09483	1.93605	down
				Unmapped	421.145	376.791	13698.6	15004.3	10649.6	18917.5	23439.8	23474.1	0.0433235	-0.742321	1.36328	down	16129.9	16812.6	19679.6	26958	21222.6	47446.8	0.200358	-0.861753	0.698193	no	14295.6	19401.5	19000.6	16928.4	18812.7	14641.7	0.80634	0.0648081	0.0934816	no
		3-(1,1-Dimethylallyl)scopoletin 7-glucoside;9-Bromo-11beta-hydroxy-16alpha-methylpregn-4-ene-3,20-dione	-14.0485421615573;14.3355718179776	MS1 mz matched	421.152	116.959	84210.7	82972.2	84980.3	98256.1	126651	135466	0.0863474	-0.515135	1.06375	no	90052.1	93875.4	83394.5	37986.2	40847.3	48129.3	0.00175492	1.07417	2.75574	up	100428	116030	108040	175855	174775	163947	0.00407793	-0.665177	2.38956	down
		Neolinustatin;Neolinustatin	5.14256473067847;5.04993098586307	MS1 mz matched	422.176	340.978	4124.65	13669.9	3922.69	34620.4	6712.71	7900.21	0.507714	-1.18079	0.294381	no	87761.9	102551	92217.5	24340.8	12740.6	5762.8	0.00150926	2.72124	2.82124	up	106953	99205	88207.4	7646.83	13426.4	18975.5	0.00234078	2.87778	2.63064	up
		Adifoline	-23.8136	MS1 mz matched	423.11	343.703	14001.6	16995.3	10021.5	11369.3	10167.2	11691.8	0.391592	0.303857	0.407167	no	19021.4	9679.07	11985.7	8908.86	15814.2	12102.8	0.768395	0.143816	0.114416	no	11632.8	19564.3	8796.36	10193.4	12743.7	10353.3	0.664779	0.264657	0.177323	no
		Chitobiose;Diacetylchitobiose;N,N'-Diacetylchitobiose	-17.2101	MS1 mz matched	423.16	353.25	7222.81	10585.5	5624.46	17420.8	7161.56	4504.45	0.75159	-0.311841	0.124019	no	42619.9	49645.3	43776.5	20330.9	9705.67	7085.99	0.00568611	1.87368	2.24518	up	36804	38030	32495.9	12189.4	14736.1	17537.8	0.00586263	1.27136	2.23191	up
		Alvimopan;3beta-Hydroxy-16-phosphonopregn-5-en-20-one monoethyl ester;(3beta-Hydroxy-20-oxopregn-5-en-16-yl)phosphonic acid monoethyl ester	1.65851001769684;-2.33100343000586	MS1 mz matched	423.237	128.528	51499.2	54119.8	49538.3	73313.5	142977	54662.3	0.335013	-0.804308	0.474938	no	195104	170715	171769	93266.8	102104	102115	0.00262073	0.85368	2.58158	up	204903	190781	185452	151909	162037	148744	0.0221797	0.328828	1.65404	up
				Unmapped	425.056	33.621	8206.51	12542.6	10481.1	12698.2	9020.09	12162.7	0.713649	-0.117533	0.146515	no	19485.4	18123.3	10835.1	20974.6	27864	18983.5	0.217842	-0.485447	0.661859	no	16496.3	10914.6	18183	294123	509061	422325	0.0160359	-4.7484	1.79491	down
		(Z)-Narceine imide;Archangelicin;Disenecionyl cis-khellactone	-7.24249522575557;19.0065934107498;19.0065934107498	MS1 mz matched	425.165	242.154	254366	272979	256090	62372.7	246231	114964	0.177227	0.887222	0.75147	no	319474	938313	896805	53586.9	37293.9	129699	0.0554858	3.28804	1.25582	no	384059	231472	208105	99196.9	167742	160700	0.187809	0.945613	0.726283	no
		Paliperidone;Abscisic acid glucose ester;Abscisic acid-beta-D-glucopyranosyl ester;beta-D-Glucopyranosyl abscisate	-16.8019406564515;24.7728120622088	MS1 mz matched	425.2	218.629	14677.7	9642.85	10651.4	23575	18191.7	28704.3	0.0738641	-1.01083	1.13157	no	10739.5	8976	8944.5	38435.3	48253.4	46548.2	0.00157129	-2.21688	2.80374	down	7683.38	6883.68	6499.47	18618.8	14182.1	19703	0.0176303	-1.31747	1.75374	down
		Prostaglandin D2-1-glyceryl ester ;Prostaglandin PGE2 1-glyceryl ester;Prostaglandin PGE2 glyceryl ester;	-20.8142061188369;-20.8142061188369;-20.8142061188369;	MS1 mz matched	425.253	143.93	279006	243658	238650	202638	255320	245793	0.514452	0.113427	0.288655	no	543071	513858	498421	495861	597956	617258	0.325098	-0.137663	0.487986	no	549064	618488	580170	1.02433e+06	979574	904728	0.00527299	-0.734864	2.27794	down
		Prostaglandin D2-1-glyceryl ester ;Prostaglandin PGE2 1-glyceryl ester;Prostaglandin PGE2 glyceryl ester;	-13.9320498492913;-13.9320498492913;-13.9320498492913;	MS1 mz matched	425.256	26.737	16421.1	22456.4	15286.3	24598.5	31107.2	19205.9	0.267982	-0.467862	0.571894	no	59952.6	41626.5	56704.5	32111.8	36138.2	25813.1	0.0489814	0.750812	1.30997	up	78089.9	55844.8	53666.7	45446.8	54018.9	44757.4	0.282605	0.379368	0.54882	no
		1-Phosphatidyl-D-myo-inositol;	-16.2212469296588;	MS1 mz matched	426.996	405.253	8223.99	3443.18	1629.2	4503.32	5868.94	10465	0.510881	-0.648133	0.29168	no	12654.3	12626.5	9196.01	8796.31	9892.26	18021.3	0.852902	-0.0905403	0.0691009	no	10041.7	12396.6	9637.16	22382.4	34817.4	23269.4	0.0526341	-1.32696	1.27873	no
		IDP;IDP;Inosine 5'-diphosphate;Inosine diphosphate;dXDP	17.6856599913874;17.7564534195072;17.7564534195072	MS1 mz matched	427.017	330.92	114785	150342	119533	100166	96931	104740	0.147468	0.349816	0.831303	no	129775	136123	128154	98726.6	122030	95075.2	0.0670422	0.319232	1.17365	no	116187	124283	108577	105521	151009	141180	0.470865	-0.188302	0.327104	no
				Unmapped	427.08	382.929	4141.88	3798.83	4774.34	7013.05	3474.43	2747.27	0.930042	-0.0577938	0.0314977	no	10440.9	9980.94	11244.9	34844.2	27581.3	35648.9	0.00349183	-1.63091	2.45695	down	11957.1	10074.1	13734	9656.32	15964.4	9783.49	0.977997	0.0146311	0.00966265	no
		Eupachloroxin	4.22144	MS1 mz matched	427.126	95.6735	397830	468006	440830	56698.3	51028.9	53640.8	0.00200939	3.01746	2.69694	up	156328	168082	170303	18058.6	34678.5	21256.6	0.000330897	2.74112	3.48031	up	117995	72889.5	76010	34042.8	43695.3	31667.8	0.0700843	1.28658	1.15438	no
		Ptelatoside B;Furcatin	1.75842091306039;1.86842460502605	MS1 mz matched	427.163	44.618	30317	26229.8	28307.1	17399.9	16030.7	19226.4	0.013969	0.688357	1.85484	up	29656.9	30057.5	31817	32765.8	38813.6	30249.4	0.323473	-0.153806	0.490162	no	20492.1	21972.4	19089.3	15614.3	25323.7	15925.3	0.755676	0.114349	0.121665	no
		Austalide L;Aspidoalbine	14.2711727312483;-11.9094573001055	MS1 mz matched	427.217	246.975	10705.4	7374.15	9579.2	24790.3	23706.5	29051.8	0.00851286	-1.48736	2.06992	down	26556.6	12524.4	14414.7	106604	113647	120235	0.000596614	-2.6701	3.22431	down	24958.9	26895.8	23230.1	45057	64630.3	59642.6	0.0252567	-1.17324	1.59762	down
				Unmapped	428.933	26.519	3332.38	4161.78	5669.01	4966.62	7325.31	8989.32	0.202984	-0.693076	0.692538	no	5114.46	3945.78	3393.8	6093.71	10685.7	11240.9	0.0631856	-1.16986	1.19938	no	5310.94	6352.21	5743.47	6466.64	8818.69	9334.81	0.139782	-0.500203	0.854549	no
		MG(0:0/24:6(6Z,9Z,12Z,15Z,18Z,21Z)/0:0);Australigenin;25-Hydroxyvitamin D3-26,23-lactol;24-Oxo-1alpha,25-dihydroxyvitamin D3;Schidigeragenin C;7 alpha-Hydroxy-3-oxo-4-cholestenoate;MG(24:6(6Z,9Z,12Z,15Z,18Z,21Z)/0:0/0:0);Barogenin;Nuatigenin;(20S,22S,25S)-22,25-Epoxyfurost-5-ene-3beta,26-diol;Convallamarogenin;Hecogenin;Ruscogenin;2,22-Dideoxy-3-dehydroecdysone;7alpha-Hydroxy-3-oxo-4-cholestenoat…	-12.3395246596292;-12.3395246596292;-12.3395246596292;-12.3395246596292;-12.3395246596292;-12.3395246596292;-12.3395246596292;-12.3395246596292;-12.3167505715716;-12.3167505715716;-12.3167505715716;-12.3167505715716;-12.3167505715716;-12.3167505715716;-12	MS1 mz matched	429.295	166.769	2993.76	2107.25	2906.13	6871.92	6159.64	5601.06	0.0117768	-1.21847	1.92897	down	32231.7	22088.4	18982	5458.16	5736.43	5926.08	0.0197122	2.09811	1.70526	up	10128.9	19600	13608.4	6762.9	14096.9	17613.1	0.804265	0.171769	0.0946009	no
		Sterol 3-beta-D-glucoside	-14.1371	MS1 mz matched	431.227	236.257	20476.5	22157.2	22164	14242.5	12753.4	11455.3	0.00803746	0.752916	2.09488	up	26352.5	28973.6	24243	5248.56	6232.65	6773.22	0.000858889	2.12396	3.06606	up	17520.4	19135.9	15928.7	7648.34	19547.9	16470.7	0.595988	0.26811	0.224763	no
		Melleolide;Armillaritin;Deoxygomisin A;(+)-gamma-Schizandrin;Gomisin L1 methyl ether;Rubschisandrin;(-)-gamma-Schizandrin;Cortancyl;Prednisone 21-acetate;21-Acetoxy-17alpha-hydroxypreg-1,4-diene-3,11,20-trione	-6.46845031008999;-6.46845031008999;-6.49693669442225;-6.49693669442225;-6.49693669442225	MS1 mz matched	435.16	344.891	30708.6	22887.7	18632.1	27844.9	32354.2	23711.7	0.530714	-0.21629	0.275139	no	11246.3	10465.9	9280.62	5790.63	9166.55	13168.5	0.731451	0.140041	0.135815	no	12635.7	9136.23	12485.1	5295.67	6128.18	4849.68	0.0287071	1.07387	1.54201	up
		Famprofazone;	-7.19051991546842;	MS1 mz matched	436.265	47.0145	156968	178106	187623	63784	66229.1	70003.6	0.00440746	1.38585	2.35581	up	12879.9	12158.4	8791.58	4865.93	6259.67	3887.79	0.0236813	1.17205	1.62559	up	441.504	8889.74	6841.43	7437.82	6695.91	7329.66	0.655616	-0.40832	0.183351	no
				Unmapped	436.904	303.815	24047.4	12861.5	9972.99	34296.1	9191.83	43136.4	0.410354	-0.885738	0.386841	no	9732.06	13428.7	15390.9	14138.1	18267.4	28849.2	0.237126	-0.668029	0.62502	no	21599.1	17047.1	12269	24165.9	26330.5	14838.8	0.482808	-0.359764	0.316225	no
		Quinapril;Quipril	8.37259346964564;8.30892563129701	MS1 mz matched	437.219	195.643	7421.56	8672.21	6525.17	7421.45	6337.45	10162.1	0.812593	-0.080749	0.0901267	no	37967.5	24985.6	17320.7	9269.88	19881.8	8087.78	0.158955	1.10809	0.798726	no	15075.7	19194.5	9727.96	14173.2	48647.6	60741.1	0.252714	-1.48972	0.59737	no
				Unmapped	439.034	45.42	9887.62	10294.7	10149.3	13810.3	12815.2	16162.8	0.0507678	-0.496398	1.29441	no	38264.1	47316.5	45140.1	30631.1	35478.6	32815.2	0.0450656	0.402084	1.34615	up	43724.3	40247.6	41026.4	93778.9	88825.7	82572.4	0.00227498	-1.08505	2.64302	down
		Hallactone B	13.4056	MS1 mz matched	439.117	184.777	26161.3	38661	33377.1	7943.43	7529.91	7738.06	0.015382	2.08088	1.81299	up	20368	15829.1	18233	30992	36827.2	34377	0.00514664	-0.908865	2.28848	down	10639.6	17024.6	17057.9	21656.9	26712.7	23298.3	0.0725165	-0.68034	1.13956	no
				Unmapped	439.213	29.461	22685	9419.05	9539.15	20766.2	21839.6	6866.48	0.778228	-0.24854	0.108893	no	35688.9	37073.6	38894	22358.3	36130.8	17087.9	0.148294	0.563049	0.828876	no	64262.8	51713.2	57689.3	48675.7	48131.2	54521.2	0.269039	0.198628	0.570184	no
		Tirofiban;Tirofiban	-6.07244557724708;-6.08834609738362	MS1 mz matched	439.232	238.326	57414	69933.4	63574.6	72619.6	47782.2	89825.3	0.72155	-0.138965	0.141734	no	127109	112522	101260	71037.6	98453.3	81143.9	0.0808687	0.443723	1.09222	no	81804.3	106245	79920	106634	209134	201837	0.156389	-0.949782	0.805794	no
		18-Carboxy-dinor-LTE4;Platensimycin;(-)-Platensimycin	-1.93185524872848;5.60022376415977	MS1 mz matched	440.181	216.412	12005.9	9388.93	9949.53	16358.3	15742.2	17145.5	0.0164439	-0.6518	1.78399	down	38306.2	34305.3	33753.2	7014.03	8066.55	9505.21	0.000538643	2.11312	3.2687	up	32634.5	38714.3	29101.5	25725.7	17811.2	17225.9	0.0767066	0.72522	1.11517	no
		Margrapine A;	21.3086234382103;	MS1 mz matched	441.178	43.7635	191106	168452	153847	50110.7	42651.8	48829.3	0.00466828	1.85836	2.33084	up	78845.8	82642.7	85990.6	88065.4	90111.5	97819.4	0.0895859	-0.157342	1.04776	no	69515.5	55917.2	65723.8	42834.2	40205.4	44296.2	0.0280462	0.586116	1.55213	up
		dehydrofelodipine;Sarcostin	0;6.54047046911584	MS1 mz matched	441.251	27.179	52867.1	62181.3	40217.4	130793	106268	99474.2	0.0284702	-1.11602	1.54561	down	153557	140018	144116	81853.5	83245.8	72426.9	0.00117412	0.881828	2.93029	up	171605	144990	144940	188220	204419	191090	0.0508133	-0.338857	1.29402	no
				Unmapped	441.971	404.624	4127.64	8865.33	2513.49	7431.1	4154.8	8011.52	0.672108	-0.337793	0.172561	no	18732.8	17970.1	14953.8	12125.5	17048.2	13975.8	0.254511	0.25961	0.594293	no	14553.7	18890.6	10421.8	5283.92	17679.2	11902.3	0.655542	0.331309	0.183399	no
		Chloramphenicol sodium succite	-1.07295	MS1 mz matched	443.01	209.38	5892.72	6271.47	7884.72	2187.95	2729.45	3539.77	0.0279608	1.24528	1.55345	up	8674.32	6708.27	5996.73	3541.44	5153.3	4664.91	0.0730049	0.678334	1.13665	no	4523.74	6298.62	4259.66	4747.22	6025.55	5694.04	0.687403	-0.126732	0.162789	no
				Unmapped	443.064	229.124	30898.4	54747.7	23641.5	80730.1	57805.1	73025.1	0.102741	-0.952939	0.988257	no	105591	93823.1	86724.5	23574.5	26403.8	25351.2	0.0011936	1.92543	2.92314	up	79389.8	91034.4	80464.9	36565.3	68671.5	69346.5	0.187987	0.523134	0.725872	no
				Unmapped	444.31	221.397	6201.23	7905.56	4152.13	5148.21	3717.43	4637.17	0.357588	0.435343	0.446617	no	48165.4	46560.8	43479.1	4379.71	5096.43	5037.2	0.000159599	3.25136	3.79697	up	25480.7	30546	28611	13224	13067.3	13522.1	0.00463937	1.08804	2.33354	up
		Abiraterone sulfate;7-Benzylideneltrexone;BNTX	-3.21343993885677;4.65989738908174	MS1 mz matched	445.206	144.389	97139.7	94065.6	88379.8	73530.7	93067.5	93440	0.518997	0.104564	0.284835	no	36131.4	34644.9	45791.9	9445.23	11378.8	13048.8	0.0049348	1.78297	2.30673	up	20148.6	26039.9	16864.4	17495.6	15973.4	17846.8	0.367152	0.29716	0.435154	no
		Spirapril;Agnuside	-9.89682474928715;16.0893279487569	MS1 mz matched	447.132	86.596	64889	93370.4	62114	192864	181263	178835	0.0059071	-1.32723	2.22863	down	226283	217099	224271	52706.5	31853.8	35340.9	0.000217418	2.47725	3.6627	up	93935.9	19665.3	25628.1	81242.2	96917.1	93624.1	0.262344	-0.964994	0.581129	no
		Piperenol C;Isosakuranin;Puddumin A;7-Hydroxy-8-O-methylaloin B;Aromadendrin 4'-methyl ether 7-rhamnoside;Chalconosakuranetin;Sakuranin;NSC 407308	-9.71511059101364;-9.71511059101364;-9.71511059101364;-9.71511059101364;-9.71511059101364;-9.71511059101364;-9.6102329445069	MS1 mz matched	447.133	41.505	10893.4	11967	10938.3	18515.9	18698.6	28388.3	0.0852998	-0.956791	1.06905	no	27349	26899.8	26758.4	22708.4	23584.2	29390.4	0.507184	0.0980807	0.294834	no	25389.8	24062.8	19166.7	15097.5	14181.3	14240.8	0.0403277	0.65695	1.3944	up
		Porrigenin A;Asperagenin;Convallagenin A;Digitogenin;2-Deoxyecdysone	-20.6527106633917;-20.6527106633917;-20.7095886432144;-20.7095886432144;-20.7095886432144	MS1 mz matched	447.31	101.85	62295.7	46983.6	45371.7	76561.6	84716.7	79221.9	0.0349513	-0.637022	1.45654	down	205822	212387	198845	276412	302486	243337	0.0327725	-0.414156	1.48449	down	237143	204881	231026	125089	160709	142900	0.0211544	0.650752	1.6746	up
		Cadabicine methyl ether;Igvine	-16.5983478941647;8.45910313029659	MS1 mz matched	448.217	45.224	45393.3	52195.5	58703.7	118499	114688	146882	0.0155296	-1.28201	1.80884	down	29772.7	26183.9	27365	12006.9	11834.5	13455.3	0.00107967	1.15965	2.96671	up	17275.4	20436.4	19994.8	21628.1	7223.32	21009.1	0.721159	0.210836	0.141969	no
				Unmapped	449.02	405.112	2786.98	4429.91	3840.22	3536.2	3220.87	3084.27	0.569654	0.168048	0.244389	no	3282.81	3764.79	3212.21	3744.73	3679.71	4607.41	0.215841	-0.229855	0.665866	no	2267.11	4555.84	2432.81	1982.36	6699.97	3287.42	0.708127	-0.37097	0.149889	no
		Dihydrocycloartomunin;Cycloaltilisin;Artonin T;Dihydroisocycloartomunin;Cajaisoflavone;4-Benzyloxy-2'-hydroxy-3',4',5',6'-tetramethoxychalcone	-0.78792831936182;-0.78792831936182;-0.78792831936182;-0.78792831936182;-0.78792831936182;-0.891889448253969	MS1 mz matched	449.167	82.399	53758.1	41231.2	49448.9	59107	49431.7	42265.8	0.806164	-0.0622275	0.0935766	no	221047	226569	239043	405692	669244	615709	0.02747	-1.29991	1.56114	down	51363	12066	20610.7	158836	388556	342577	0.0584412	-3.40461	1.23328	no
		Scymnol;5beta-Scymnol;5beta-Cholestane-3alpha,7alpha,12alpha,24,26,27-hexol	-19.4301	MS1 mz matched	449.326	138.45	81900.5	77518.7	77767.5	115409	128458	135669	0.0113159	-0.678213	1.94631	down	198418	199719	196621	71980.3	77039.4	85481.2	0.000158699	1.34271	3.79942	up	95110.4	107091	107325	78940.5	79453.3	80943.2	0.0208297	0.371021	1.68132	up
				Unmapped	450.914	26.863	17446.3	23154.6	15922	39691.7	41440.8	37897.6	0.00887379	-1.07442	2.05189	down	11963.4	6338.3	10388	12622.7	14628.1	17289.4	0.105376	-0.634573	0.977258	no	18867.2	21592.6	22982.9	12898	13825	17485.5	0.0716811	0.52113	1.1446	no
				Unmapped	450.92	307.353	1.57315e+06	1.69628e+06	1.01344e+06	911045	1.30806e+06	1.11416e+06	0.368981	0.361642	0.432996	no	1.37928e+06	961523	957330	750560	1.01443e+06	1.16385e+06	0.598343	0.171322	0.22305	no	1.37119e+06	1.12831e+06	1.60515e+06	1.40091e+06	1.55755e+06	1.51911e+06	0.575425	-0.125457	0.240011	no
		Melleolide M;	0.417329981489363;	MS1 mz matched	451.16	280	50439.9	43161.9	44287	16766	8019.47	13998.7	0.00680727	1.82997	2.16703	up	70693.3	34600.6	26988.9	9713.82	26459.6	14180.5	0.179581	1.39345	0.745738	no	24925	51636.2	21132.9	4847.49	38748.7	32775.8	0.744478	0.355225	0.128148	no
		Melleolide M;	1.31413606269401;	MS1 mz matched	451.161	313.126	11596.7	8175.27	14558.9	3256.58	2266.39	3901.5	0.0452672	1.86502	1.34422	up	71543.9	119448	107803	20280.5	18491.1	4830.52	0.0118555	2.77668	1.92608	up	44480.6	9990.86	32175.9	19925.3	15882.8	14420	0.442795	0.786659	0.353797	no
		(3beta,5beta,8beta,22E,24xi)-Ergosta-6,22-diene-3,5,8-triol;4alpha-Carboxy-5alpha-cholesta-8-en-3beta-ol;(2beta,3alpha,9alpha,24R)-Ergosta-7,22-diene-2,3,9-triol;Schleicherastatin 6;3beta-Hydroxy-5alpha-cholest-7-ene-4alpha-carboxylate;Stylisterol A;Stylisterol C;Hatomasterol;(22R,23R)-22,23-Dihydroxy-campest-4-en-3-one	-6.26311891250028;-6.26311891250028;-6.26311891250028;-6.26311891250028;-6.27404032164069;-6.27404032164069;-6.27404032164069;-6.27404032164069;-6.27404032164069	MS1 mz matched	451.328	143.96	23199.9	22900.9	19975	18142.2	20224.1	21621.1	0.34296	0.139466	0.464756	no	39985.1	34881.4	33572.2	21599.2	20919.3	26977.3	0.0189925	0.641881	1.72142	up	27129	35711.1	28918.1	42970.9	40211.6	40539.5	0.0549199	-0.431194	1.26027	no
				Unmapped	453.058	101.47	60393.9	13403.7	54540.8	12048.4	13830.8	13696.7	0.202988	1.69726	0.69253	no	28633.6	28733.3	28082.3	18939	20369.5	22484.3	0.00502299	0.467629	2.29904	up	39177.5	29136.3	42458.3	26409.9	38298.9	31800.1	0.554886	0.198862	0.255796	no
		Prostalidin A;Tetracenomycin B3;Tetracenomycin D3 methylester	-9.89674648262615;-9.89674648262615;-9.89674648262615	MS1 mz matched	453.078	297.926	4079.84	9198.34	8727.17	43432.1	44500	42321.6	0.00179085	-2.5654	2.74694	down	2440.01	1297.8	953.348	2753.62	4087.52	17433.2	0.298949	-2.37141	0.524403	no	1456.19	3687.21	2816.73	1584.37	2282.63	2367.82	0.58738	0.352444	0.231081	no
		Butyl (S)-3-hydroxybutyrate [arabinosyl-(1-&gt;6)-glucoside];Obacunone	-1.04644372512337;11.7818349305162	MS1 mz matched	453.205	113.219	245636	260745	159192	59437.7	80862.7	74096.5	0.0385148	1.63431	1.41437	up	114812	154470	74493.2	97409.9	94818.8	165219	0.9156	-0.056267	0.0382943	no	220735	232788	221455	182382	184196	153287	0.0314816	0.376701	1.50194	up
		3-hydroxyguanfacine glucuronide;beta-Fultrexamine;beta-F	-15.717411980242;-3.38851774420453	MS1 mz matched	453.209	29.385	15106.9	18490.6	16825.9	95166.4	104618	100205	0.00112362	-2.57275	2.94938	down	48087.5	38592.1	42956.9	31347.9	24975.4	29011.1	0.0225208	0.603271	1.64742	up	37164.5	36852.6	32803	20688	20741.3	22432.6	0.00551176	0.742158	2.25871	up
		Sulcozole	-13.1312	MS1 mz matched	455.011	330.799	19600.8	20201.3	19190.1	16674.5	13821.3	14402.7	0.0309981	0.393856	1.50866	up	19708.1	22135.3	15611.2	12641.2	16759.8	14435.5	0.158955	0.390292	0.798726	no	17133.8	17757.4	17010.2	19776.9	22515.9	21926.9	0.0323898	-0.307243	1.48959	down
				Unmapped	455.112	29.923	7037	6848.48	6652.26	12904.8	13932.9	14210.1	0.00240845	-0.999026	2.61826	down	38101.2	34380.1	33267.9	28809.3	29643.2	23813.6	0.0487634	0.362279	1.31191	up	20905.1	27849.7	20237.7	28033	38007.8	33839.4	0.123074	-0.533758	0.909835	no
		Castaneiolide;Citreoviridinol A1;Lamioside	-24.7939912098781;-24.7939912098781;11.4241323371224	MS1 mz matched	455.139	278.221	31180.2	20601.1	12639	18404.7	26134.8	21472	0.950791	-0.035204	0.021915	no	39483.6	17842.5	23547.7	26902.7	18144.8	35006.1	0.977227	0.0147043	0.0100045	no	19741.9	41713.1	18480.2	21274.4	48051.2	50596.6	0.473438	-0.585196	0.324737	no
		Cycloartocarpin;cis-(Z)-Flupenthixol	-4.46504106466846;16.1229397186432	MS1 mz matched	455.157	29.969	29938.1	32001.3	26185.9	47106.3	51312.6	47033.2	0.00878132	-0.722917	2.05644	down	219637	216374	220041	19873	22527.2	27789	3.25731e-05	3.22449	4.48714	up	149759	144237	139648	20561.4	30460.2	30059.1	0.00044376	2.41908	3.35285	up
				Unmapped	456.274	149.332	74010.1	100410	68058.9	49316.6	63317.2	33172.3	0.146217	0.733809	0.835002	no	160462	162718	156260	14646.8	14375.7	15349.2	3.25731e-05	3.43364	4.48714	up	120798	144633	141159	60458.2	58998.8	59745	0.00453714	1.18199	2.34322	up
		Blasticidin S;Blasticidin S	-6.19607719339444;-6.15818093026776	MS1 mz matched	457.173	84.781	105157	59709	57851.9	39781.7	55977.9	63160.2	0.390787	0.486921	0.408059	no	73784.3	18902.5	55235.8	26114.9	37677.5	26122.8	0.372022	0.718206	0.429431	no	32094.7	17086.7	20296.6	35250.8	52114.6	59938.9	0.0992598	-1.08417	1.00323	no
		Candoxatrilat	-19.2873	MS1 mz matched	458.238	38.6595	36679.8	43664.3	33723.9	59475	47260.3	54788.2	0.0757987	-0.501851	1.12034	no	88097.6	88230.1	66274.6	53103.7	50553.2	57276.8	0.040255	0.592126	1.39518	up	63953.3	69307.2	75967.3	146918	134886	127997	0.00453714	-0.969846	2.34322	down
		Barbamide	11.0891	MS1 mz matched	459.06	94.858	46265.6	73499	65542	50407.8	55234.2	56186.3	0.509529	0.195452	0.292831	no	21861.7	17890.6	25329.3	287660	285175	243239	0.000526757	-3.64838	3.27839	down	25952.5	17346.8	18942.1	26071.4	31758.7	22233.9	0.329603	-0.363276	0.482008	no
		Oxytetracycline;Clindamycin hydrochloride	10.4740172955358;-7.60610792192239	MS1 mz matched	459.15	372.645	36204.6	40093.5	17877.7	9141.11	36272.3	24750	0.590779	0.424636	0.228575	no	14058.4	6963.76	7069.36	7001.23	7665.59	11595.4	0.864147	0.0971456	0.0634122	no	7476.26	14442.3	9037.66	7266.89	6498.93	7463.29	0.337556	0.544184	0.471654	no
				Unmapped	460.305	159.986	12392	10116.6	10645.7	12503	14098.6	18782.1	0.198781	-0.452973	0.701624	no	21097.6	24198	22308.1	8548.91	9435.14	10449.8	0.00125914	1.24949	2.89992	up	15513.6	15888.8	16725.9	18116.5	19099.3	16856.5	0.12837	-0.168006	0.891536	no
				Unmapped	460.305	179.054	4300.24	3923.47	4151.4	4689.57	4995.46	5315.62	0.0511725	-0.277583	1.29096	no	49138.6	44506.8	42079.3	19776.7	22143.5	24534.2	0.00274772	1.03025	2.56103	up	65876.8	74153.9	67862.7	66822.6	64534.7	66444.2	0.404274	0.0717903	0.393325	no
		N,N-Diethyl-2-[4-[6-methoxy-2-(4-methoxyphenyl)-1H-inden-3-yl]phenoxy]ethamine hydrochloride	12.0824	MS1 mz matched	461.031	35.225	13670.6	14608.7	12581.4	19622.2	16368.4	13780.7	0.275365	-0.284604	0.560091	no	31729.4	32092.1	36937.2	31927.5	25498	22929	0.140022	0.326453	0.853804	no	37988.4	37406.9	35990.7	37077.3	33688.7	32964.8	0.261377	0.102724	0.582733	no
		Artomunoxanthentrione epoxide;	-7.67703618547258;	MS1 mz matched	461.128	342.904	36694.3	34416.2	30153.2	36890.2	38998.8	38225.9	0.184806	-0.172369	0.733284	no	45236.2	50028.1	46879.9	20072.4	22217.2	24652	0.00110082	1.08638	2.95828	up	37635.5	38441	33940.5	18784	21313.1	21026.6	0.00453714	0.847923	2.34322	up
				Unmapped	462.232	44.174	13839	13921.7	15677	31707.2	34575.9	27509.5	0.0110864	-1.11053	1.95521	down	34180.7	35554.5	30429.1	10302.9	12385.2	11122.2	0.000995001	1.56684	3.00218	up	33125.5	35622	30479	23340.6	23232.9	26272.1	0.0297734	0.445884	1.52617	up
		Dolichyl b-D-glucosyl phosphate;T-2 Toxin	-13.5889087602953;14.0144047781697	MS1 mz matched	465.227	197.344	59698.4	125467	97364.5	53577.4	19249.5	62616.2	0.187018	1.06071	0.728116	no	80997.7	77468.7	57737.4	31807.2	80012.7	32461.6	0.304268	0.583505	0.516744	no	48842.7	58027.8	29306.7	9945.26	65289.8	59416.2	0.991413	0.0162582	0.00374527	no
				Unmapped	466.888	26.5355	9154.39	9813.37	8951.48	17742.6	32011.6	23464.9	0.0673948	-1.39096	1.17137	no	6060.56	3132.52	3618.84	7699.66	8747.16	14628.1	0.0917607	-1.27826	1.03734	no	7731.57	16850.8	6736.55	6684.98	6791.02	4825.12	0.396911	0.775102	0.401306	no
		Dukunolide D;Jangomolide;Acriflavine	9.7870807897257;9.7870807897257;0.213591739414015	MS1 mz matched	467.176	208.7	10089.4	9777.58	8615.84	6911.25	7322.93	7995.59	0.0610617	0.357599	1.21423	no	48424	49542.1	47877.1	5729.26	6522.18	7150.2	3.3782e-05	2.91017	4.47131	up	27406.9	33468.1	32330.2	8090.19	10266.7	10649.8	0.00416578	1.68403	2.3803	up
		hydroxyrepaglinide;	0.957155600469595;	MS1 mz matched	467.263	133.069	49637.7	51225.1	42461.5	40150	41807.4	47908.3	0.39166	0.142264	0.407091	no	181780	172693	181948	83210	94031.1	100841	0.000823124	0.947856	3.08453	up	157741	188142	165884	164675	188459	157962	0.994086	0.00189033	0.00257592	no
				Unmapped	469.028	330.4	1.27631e+06	1.47985e+06	1.26859e+06	912345	887818	987123	0.0261021	0.530037	1.58332	up	1.22318e+06	1.15488e+06	1.09656e+06	629120	905998	683053	0.0214753	0.647486	1.66806	up	877896	1.0832e+06	902152	1.08154e+06	1.34835e+06	1.20048e+06	0.144267	-0.342465	0.840832	no
		Plumieride	-9.35887	MS1 mz matched	469.127	118.588	28285.5	30708.9	32110.6	33728.3	25020	39357.9	0.703864	-0.106816	0.152511	no	45205.2	39943.5	41308.4	16732.1	16624.3	14179	0.000774787	1.41157	3.11082	up	66721.7	74935.6	85479.9	32219.1	37165.3	45345.6	0.0217209	0.985321	1.66312	up
		N-Nitrosofolic acid	13.1878	MS1 mz matched	469.135	249.868	16191	15925.5	20825.6	21032.5	21411.7	25362.3	0.156643	-0.357009	0.80509	no	21132.3	17058.2	20271.4	20114.5	24252.2	25781.2	0.187288	-0.262903	0.72749	no	14631	23223	17822.5	14568.8	19148.4	15365.7	0.617113	0.181843	0.209635	no
		Clobetasol;Clocortolone;Bruceine D	-7.35141354363565;-7.35141354363565;12.9218590801388	MS1 mz matched	469.173	29.8575	47845.8	39260.6	34868.3	21684.6	21942.8	22999.3	0.0355838	0.87241	1.44875	up	279953	251110	275177	23880.5	25196	23146.6	0.000193372	3.48067	3.71361	up	214287	198913	207817	40352	44582.6	47326.8	0.000329337	2.23124	3.48236	up
		Ceanothine C;	-15.5344803963668;	MS1 mz matched	469.279	146.521	283374	282455	262389	223045	255347	259820	0.170686	0.165975	0.767803	no	638084	623690	599053	522763	587884	651049	0.503594	0.0789795	0.297919	no	590034	686379	643734	1.0369e+06	1.00003e+06	989288	0.00319457	-0.656297	2.49559	down
		Sanguisorbic acid dilactone;	-15.5221293469384;	MS1 mz matched	469.282	26.923	9906.44	15077.1	14033.8	20645.3	18803.3	16433.4	0.112272	-0.518271	0.94973	no	34746.8	32739.1	32931.5	17318.7	19023.7	14489.4	0.00158351	0.982209	2.80038	up	47733.1	35886	34829.2	22922.7	28017.6	27616.9	0.101544	0.592441	0.993345	no
				Unmapped	471.242	247.236	11693.6	11685.6	8634.18	17652.2	17348.5	25606.3	0.0823217	-0.92081	1.08449	no	14603.9	13473.7	13409.7	70192.9	79918.1	77594.6	0.000330897	-2.45643	3.48031	down	17025.7	22301.9	20796	31365.4	44119	41679.1	0.0371032	-0.962519	1.43059	down
		m-Trigallic acid;	-9.2018992929832;	MS1 mz matched	473.039	97.577	26426.9	24463.8	25110.7	54361.6	74835	59896.7	0.0198261	-1.315	1.70276	down	18888.7	11610	21610.9	28901.6	21901.1	34034.5	0.114813	-0.703149	0.940008	no	66592.6	51855	55682.6	89126.5	102589	103737	0.0161197	-0.762755	1.79264	down
		Chicoric acid;D-Chicoric acid;Chicoric acid	-12.2909680616636;-12.2909680616636;-12.2361256480386	MS1 mz matched	473.074	221.78	6224.19	5761.84	4308.66	8973.77	7677.54	7418.4	0.0749931	-0.562818	1.12498	no	13214.9	10649.6	10823	3084.27	5509.25	5406.09	0.00955597	1.30903	2.01973	up	9260.74	11402	9766.88	5374.53	12655.1	12541.8	0.993491	-0.00670681	0.00283585	no
		Imatinib;Epothilone A	-16.2360947502404;2.43284437212745	MS1 mz matched	474.233	40.099	15970.8	16410.6	16014.2	34997.6	40703.1	33242.8	0.00803746	-1.17063	2.09488	down	93642.3	82233.1	75197.8	30533.6	23483.5	27327	0.00235976	1.626	2.62713	up	67522.7	68843.1	71342.8	95637.5	93770.3	98304.8	0.00173714	-0.470068	2.76016	down
		Hydrocortamate;Progeldamycin	5.49555299094371;5.47030528926475	MS1 mz matched	474.284	167.832	18787.1	14176.3	12606.9	30664.6	42973.3	41711.3	0.0271506	-1.33984	1.56622	down	161294	142871	148109	64007.5	73016.3	99969.4	0.0100313	0.932354	1.99864	up	74769.5	99398.7	87013.9	74721.5	98642.1	112360	0.686205	-0.129565	0.163546	no
		3b,8b-Dihydroxy-6b-(3-chloro-2-hydroxy-2-methylbutanoyloxy)-7(11)-eremophilen-12,8-olide;Calophyllolide	-12.4495332244438;-17.7815199066958	MS1 mz matched	475.165	384.978	20191.9	25377.8	21364.5	16172.2	14597.6	14315	0.0453412	0.570102	1.34351	up	21160.3	20435.5	19463.9	9459.57	14230.8	11986.6	0.0107767	0.775226	1.96752	up	18258.3	18233.4	21919.1	11580.7	13970.7	13938.5	0.0415557	0.564752	1.38137	up
		8-Acetoxypinoresinol;4'-Methylliquiritigenin 7-rhamnoside;1-Acetoxypinoresinol;Lophotoxin	11.7321490220739;11.7321490220739;11.7746825580755;11.7746825580755	MS1 mz matched	475.165	407.205	7756.38	21476.6	18350.9	27315.9	28048.9	27261	0.11257	-0.79612	0.948576	no	11606.6	11169.5	9682.4	4729.94	10344.4	10352.1	0.361629	0.352263	0.441737	no	7210.57	6883.06	5939.07	5420.88	6990.84	5451.47	0.46711	0.165366	0.330581	no
				Unmapped	476.299	156.885	9623.16	10731.3	9533.06	8532.35	29615.5	31763.3	0.24191	-1.22598	0.616347	no	26306.9	26585.3	29232.7	8601.14	8298.38	9888.96	0.000504472	1.61621	3.29716	up	21353.9	23960.2	21257.4	17572.6	16116.2	15813	0.0232223	0.42742	1.6341	up
		Erinacine D;25-Acetylvulgaroside;Dehydroemetine;o-Methylpsychotrine;1',2'-Dehydroemetin	-19.1671192568473;-19.1671192568473;1.43471482996151;1.43471482996151	MS1 mz matched	477.284	271.501	3962.79	3761.03	4254.22	4526.25	2261.32	3557.64	0.570393	0.211429	0.243826	no	31942.6	29178.4	26185.1	12482.1	11442.7	12719.4	0.00233646	1.2525	2.63144	up	24995.1	28678.9	24962.9	16457	25450.3	26856	0.536564	0.193568	0.270379	no
				Unmapped	478.058	416.233	5543.86	15193.6	6930.49	14297.6	10590.8	6164.31	0.835565	-0.166505	0.0780197	no	41112.3	48416.2	43770.3	21914.6	15103.2	10451.2	0.00555691	1.4896	2.25517	up	49650	43457	40475.8	11376	21813.3	25645.7	0.0295558	1.18299	1.52936	up
		Azafrin	14.0754	MS1 mz matched	478.282	86.213	7554.1	11214	9077.9	14101.8	17554.1	13321.2	0.0768026	-0.69172	1.11462	no	170299	212546	152557	18223.9	20085.7	17393.5	0.00305003	3.2648	2.5157	up	108074	47808.7	43822.5	43859.6	37405.6	40161.4	0.419844	0.717789	0.376912	no
		Stearidonyl carnitine;Myxalamid S	12.9767560656512;12.8784966311015	MS1 mz matched	478.316	178.208	9228.21	9854.73	8692.84	7793.28	6155.09	10404.3	0.534518	0.18975	0.272037	no	20867.7	12466.8	16455.5	2802.67	2811.29	5116.65	0.0152698	2.21412	1.81617	up	8105.65	11885.4	12201.8	10800.1	14670.1	13850.2	0.390684	-0.288538	0.408175	no
		Melledonal C;Blestriarene B	-11.3415437009801;-15.9324871246045	MS1 mz matched	479.15	360.818	292852	149907	143897	127089	20398.1	22371.1	0.160828	1.78818	0.793639	no	111965	132935	123700	111048	56645	17513.2	0.133891	0.992921	0.873249	no	142572	136998	132601	66654.6	64155.3	25508.8	0.0162169	1.39875	1.79003	up
		Adifoline	-23.8136	MS1 mz matched	483.13	343.562	9455.33	14692.6	6937.15	9485.29	8934.91	10812.1	0.854051	0.0886571	0.0685164	no	14983.6	8776.03	10887.6	7624.49	10784.8	8728.37	0.35074	0.352443	0.455015	no	9082.59	15464.3	8299.24	7615.13	10314.2	9094.59	0.594991	0.281485	0.22549	no
		Thamnosin;	-0.0406866259543586;	MS1 mz matched	483.189	29.135	175109	157399	122841	24342.3	27754.6	30382.5	0.0104345	2.46487	1.98153	up	369996	343515	362340	30840.5	26875.5	28566.6	7.48326e-05	3.64026	4.12591	up	384274	323331	332744	61633	61701.1	67413.8	0.00188273	2.44733	2.72521	up
		(S)-3',4',5,7-Tetrahydroxy-5',8-diprenylflavanone;Kuwanon E;3-Methyl-2-butenyl-(-)-piperitol;(卤)-2',4',5,7-Tetrahydroxy-3',8-diprenylisoflavanone;Dulxanthone C;beta-Mangostin;Glisoflavanone;1,7-Dihydroxy-3,6-dimethoxy-2,8-diprenylxanthone;2,2-Dimethyl-3-(4-methoxyphenyl)-4-ethyl-7-hydroxy-2H-1-benzopyran-8-methanol diacetate;Bisphenol A ethoxylate diacrylate;Sophoraflavanone G	10.3996196940147;10.3996196940147;10.3996196940147;10.3996196940147;10.3996196940147;10.3996196940147;10.3996196940147;10.3996196940147;10.3727445762935;10.3727445762935;10.3727445762935	MS1 mz matched	483.206	187.255	28587.7	23086.3	15938.9	44458	56029.4	58265.6	0.0270326	-1.23141	1.56811	down	20271.7	20225.4	20028.9	12830.7	13658.5	15568.4	0.0049348	0.525186	2.30673	up	14168.6	16447.2	15974	10669.9	11078.1	11311.5	0.0161467	0.494948	1.79192	up
				Unmapped	483.258	238.062	53543.4	68170.4	59377.3	63447.7	49295.3	89827.3	0.690737	-0.161707	0.160687	no	158700	146561	126195	68401.3	91593.5	72049.3	0.0118735	0.894816	1.92542	up	96531	124558	93967.7	108500	207754	196876	0.225679	-0.703715	0.646508	no
		Gallopamil	-5.7907	MS1 mz matched	483.291	373.966	822.934	2374.56	650.073	2370.88	2407.87	1874.43	0.283475	-0.790098	0.547486	no	8744.37	9928.82	9632.34	339.757	599.424	575.738	0.000241999	4.22377	3.61619	up	3357.26	997.289	848.455	273.421	713.345	829.976	0.386112	1.51799	0.413287	no
				Unmapped	485.001	330.282	63298.1	74847.7	51257.2	118151	178629	190888	0.0485627	-1.36444	1.3137	down	48031.5	33275.5	29091.3	20907.1	30007.7	42695.6	0.603793	0.237978	0.219112	no	35012.6	61312	43793.5	35593.8	52990.6	49020.9	0.958798	0.026107	0.018273	no
				Unmapped	485.075	35.895	16196.6	33093.5	22958.9	23831.3	26176.2	20853.8	0.950957	0.0279821	0.0218393	no	31590.1	35009.8	34847.8	42622.8	42044.4	35863.4	0.0907538	-0.248665	1.04214	no	55868.8	42203.7	41122.4	37052.2	47674.9	33045.9	0.473438	0.241098	0.324737	no
		(Z)-Narceine imide;Archangelicin;Disenecionyl cis-khellactone	-7.24249522575557;19.0065934107498;19.0065934107498	MS1 mz matched	485.186	242.846	98123.9	101677	36673.5	85893.7	98667.7	107962	0.555555	-0.306867	0.255273	no	108684	151159	328628	19821.9	12851.4	25145.8	0.0901219	3.34735	1.04517	no	156324	78583.2	73535.9	37500.5	77178.2	33100.3	0.273336	1.06156	0.563304	no
		Hydrocortisone cypiote	-14.6001	MS1 mz matched	485.28	26.931	281902	313977	234126	355803	346205	279263	0.314172	-0.241529	0.502833	no	794242	664002	744932	282846	293881	289253	0.00144712	1.34718	2.8395	up	896831	678571	690469	416260	462847	457787	0.0427737	0.761181	1.36882	up
		Fucosyllactose;2-Fucosyllactose;B-Trisaccharide;3-Fucosyllactose;beta-D-Glc-(1->4)-alpha-L-Rha-(1->3)-beta-D-Glc	24.3347598808642;24.3347598808642;24.3347598808642;24.3347598808642;24.3765492679122	MS1 mz matched	487.183	282.325	10351.8	11769.3	14426.9	7456.82	10387.6	17142.9	0.907651	0.0629648	0.0420813	no	19763.8	9572.4	9705.45	8609.08	18330	13315.9	0.942863	-0.0441532	0.0255514	no	7367.84	16351.1	8396.72	6233.12	16195	14885.2	0.789798	-0.216415	0.102484	no
		Jamaicamide B	8.0751	MS1 mz matched	488.051	36.224	949712	1.17495e+06	969490	1.02654e+06	979055	1.07508e+06	0.968547	0.00629523	0.0138793	no	1.79437e+06	1.60614e+06	1.48414e+06	1.51165e+06	1.42137e+06	1.75477e+06	0.701085	0.0593493	0.154229	no	1.87926e+06	2.13049e+06	2.05732e+06	1.32256e+06	1.46725e+06	1.18714e+06	0.0157865	0.609338	1.80171	up
				Unmapped	490.228	41.353	23573.3	19575.3	19337	67412.1	78788.4	60044.5	0.0089931	-1.72276	2.04609	down	140779	127358	121587	31895.4	28432.1	29913.4	0.000522496	2.1106	3.28192	up	109067	115385	112775	145705	140827	139459	0.00360082	-0.337102	2.4436	down
		Erinacine P;Roxburghine B	-20.9359730719644;19.3236194838927	MS1 mz matched	491.262	346.966	712.01	3852.23	3764.14	1144.76	2907.54	5843.8	0.829846	-0.248823	0.0810027	no	5356.84	3833.95	3700.51	2153.23	3414.46	3006.51	0.13136	0.588324	0.881536	no	2737.61	6438.01	4420.65	4108.19	2296.23	3715.98	0.528851	0.425944	0.276667	no
				Unmapped	492.806	306.524	3966.16	3928.43	980.401	11289.1	10101.5	9178.83	0.0192491	-1.78427	1.71559	down	25185.7	19938	16731	5240.95	10182.2	15091.6	0.0788892	1.01937	1.10298	no	13522.9	16798.9	15265.9	768.295	18230.8	19908.9	0.817096	0.228579	0.0877269	no
		Glyburide;Glyburide;Glibenclamide	-24.2913012850108;-23.2791872931172	MS1 mz matched	492.988	330.938	113232	143929	122861	92130.8	77515.8	89661.8	0.055913	0.551412	1.25249	no	136207	122968	130080	104089	120866	89640.9	0.0974069	0.307215	1.01141	no	111072	110245	108793	101806	141337	139345	0.387365	-0.212471	0.41188	no
		(3b,4b,11b,14b)-11-Ethoxy-3,4-epoxy-14-hydroxy-12-cyathen-15-al 14-xyloside;Thiobinupharidine	0.0641326555677834;-17.600764884686	MS1 mz matched	493.278	352.472	1874.85	6617.2	7050.97	6407.34	3141.26	5797.95	0.981908	0.0183532	0.00792917	no	22994.5	26273.1	19969.9	11046.3	7186.14	7855	0.00726056	1.4082	2.13903	up	27871.4	32637.7	30096.7	14511.6	14403.5	17448.2	0.00683509	0.966624	2.16526	up
		Sodium folite	6.46272	MS1 mz matched	494.144	161.861	12909.9	13593.5	12209.8	20646.5	26268.6	27364.3	0.0249944	-0.940139	1.60216	down	33646.7	36581.9	35640.5	21131.7	20135.4	20805.4	0.000615845	0.770255	3.21053	up	37402	45655.4	46627.9	49352.1	56032.5	55709	0.109548	-0.312884	0.960396	no
		(7R*,8R*)-3-Methoxy-3',4,7,9,9'-pentahydroxy-8,4'-oxyneolignan 4-xyloside;Deoxypumiloside	-2.94622393494712;16.9291832112376	MS1 mz matched	495.181	343.228	20061.6	16094.8	16899.7	21853.6	23990.8	20857.9	0.100432	-0.330217	0.998126	no	25029.2	25615.9	28879.6	10102	12628.1	12851.9	0.0023594	1.16026	2.6272	up	25099	30334.1	24852.3	12732.3	11020.4	10225.9	0.00853693	1.24051	2.0687	up
		Validamycin A;Validamycin A;Validacin;Validamycin;Valimon	3.73121390358187;3.81206522458218	MS1 mz matched	496.213	378.325	4289.35	5315.34	5114.98	14294.8	11804.7	11730.1	0.00890774	-1.36177	2.05023	down	17100.7	22512.8	25833.4	12844.8	4733.31	8336.01	0.034904	1.33658	1.45712	up	35724.8	33364.3	40936.9	22754.6	9000.44	15492.4	0.0353498	1.21954	1.45161	up
		Musabalbisiane B;Eucaglobulin;	-1.45812587361514;-1.45812587361514;	MS1 mz matched	497.165	114.981	36489.3	36884.3	40183.5	90479.8	77877.1	50274.7	0.103767	-0.945084	0.983943	no	75118.3	74289.7	76294.4	37894.8	43999.5	43117	0.000548101	0.852363	3.26114	up	90154.7	86302.2	88396.6	54878.9	59513.1	56918.6	0.00122331	0.62858	2.91246	up
		Cucurbitacin S	23.436	MS1 mz matched	497.31	118.588	772054	639993	431051	294515	302513	250184	0.0823217	1.12134	1.08449	no	292302	394230	298703	198359	398406	371987	0.951419	0.0243416	0.0216283	no	219888	238147	182980	401884	345015	323434	0.0281811	-0.739627	1.55004	down
				Unmapped	497.308	368.116	352.329	1636.84	100.443	4556.44	678.19	1679.8	0.383059	-1.72637	0.416735	no	11675.2	11595.1	8744.2	5661.24	1877.09	3600.41	0.0186709	1.52314	1.72883	up	13209.6	13561.4	11487.3	2939.89	4314.64	7300.22	0.0230715	1.39428	1.63692	up
				Unmapped	498.053	329.649	17041.3	9357.48	21619.6	8917.59	4612.4	5484.83	0.136072	1.33646	0.866233	no	12659.5	13980.9	13009.9	8389.69	4979.75	6478.48	0.00870594	0.998344	2.06018	up	10121.1	12285	11775.9	18131.1	11513.1	11481.3	0.514946	-0.266798	0.288239	no
				Unmapped	498.352	39.824	1667.59	2008.18	1722.08	2438.08	1872.76	1542.86	0.704662	-0.116965	0.152019	no	13998	13425.2	10051.1	2763.51	3733.42	3486.27	0.00554874	1.90833	2.25581	up	12029.4	8208.5	10960.4	9083.34	8496.39	8827.25	0.377292	0.240547	0.423323	no
		Artonol C;	-0.11315847008168;	MS1 mz matched	499.183	33.309	24193.5	15632	20819.8	21312.5	22023.3	20168.8	0.790398	-0.066465	0.102154	no	86598.8	70828.6	73922.8	19179.5	17981.2	18747.2	0.0013409	2.04895	2.8726	up	63403.6	60936	54117.1	37647.3	41045.4	50171.6	0.0677297	0.469722	1.16922	no
		Isoaustin;Austin;	16.7279538306246;16.7279538306246;	MS1 mz matched	499.201	384.253	4547.18	10899.8	4733.77	8525.69	3226.47	5836.77	0.812593	0.198309	0.0901267	no	58758.7	73008.3	64220.1	12657.4	13341.2	8178.72	0.00133631	2.51965	2.87409	up	30197.9	11279	9861.7	3643.2	9013.75	7816.11	0.337113	1.32632	0.472225	no
				Unmapped	499.252	260.459	10325.6	12707.9	13557.9	27617.4	14600.5	28758.6	0.143127	-0.955837	0.844279	no	97065.8	97883.1	90790.8	15699	15845.4	14453.8	0.000119652	2.63505	3.92208	up	68057.4	66887.9	61022.9	29046.6	48626.8	47742.2	0.0705461	0.643902	1.15153	no
				Unmapped	500.046	362.298	8794.45	12718.3	9527.69	13292.5	8705.2	8503.52	0.950791	0.0252819	0.021915	no	12710.7	13073.2	9736.14	7556.45	6907.7	6520.52	0.0231829	0.759295	1.63483	up	17101.3	22265.4	20862.1	4116.54	5573.8	5084.64	0.00549135	2.0273	2.26032	up
		Cholesterol sulfate;Cholesterol sulfate;Cholest-5-en-3beta-ol sulfate	-7.8932185324906;-7.93460683054	MS1 mz matched	501.274	29.446	11152.1	9932.82	9086.38	13047.3	16811.3	13027.3	0.0971286	-0.507327	1.01265	no	22674.2	17503.3	20833.2	10516.3	12441.8	10861.8	0.0118958	0.851193	1.92461	up	24731.7	21607.9	21601.6	10505.6	14337.4	17391.6	0.0569662	0.685862	1.24438	no
		Beclometasone dipropionate;Physalolactone C;Beclomethasone dipropiote;Beclometasone dipropiote	11.5153864755083;11.5153864755083;11.1315359869546	MS1 mz matched	502.029	48.323	3825.12	5570.09	3511.04	3546.42	3955.88	3987.1	0.611987	0.167767	0.213258	no	40089.6	35801.7	35090.2	8727.19	8761.14	8113.63	0.000475375	2.11599	3.32296	up	27948	24977.9	25610.7	36713.6	34011.4	28175.6	0.14443	-0.332616	0.840343	no
				Unmapped	503.085	225.151	4675.96	4924.23	4484.73	8470.24	6812.56	5989.64	0.0851726	-0.594834	1.0697	no	9309.48	7181.91	8217.44	3525.25	3367.05	3091.23	0.00450434	1.3074	2.34637	up	10252.5	9901.7	8921.38	5118.95	11992.8	10895.1	0.922801	0.0540316	0.0348918	no
		Myricatomentoside I;Chlorhexidine	-3.84827795022089;-11.0929482399134	MS1 mz matched	503.198	348.172	56985.2	71679.2	45678.6	79281.7	68887.8	67637.5	0.278436	-0.307813	0.555275	no	141107	142074	129687	89898.4	78534.5	144151	0.236064	0.401437	0.62697	no	138881	141347	141506	161573	142565	138046	0.539204	-0.068313	0.268247	no
		Cephapirin sodium;Cefapirin sodium;Sodium cefapirin	2.6964	MS1 mz matched	504.045	39.965	214389	248091	192578	438905	407790	392668	0.00750674	-0.919904	2.12455	down	519359	448748	463868	326418	316203	310693	0.00551795	0.586984	2.25822	up	506185	406654	449467	507086	512205	440836	0.561977	-0.100044	0.250282	no
		3'-Keto-3'-deoxy-ATP	-2.03518	MS1 mz matched	504.164	108.219	46676.6	60253.1	48204.8	54075	50908.5	42244.1	0.738924	0.0754729	0.1314	no	45509.9	40567.2	47494.8	55887.7	52433.1	54099.7	0.0265341	-0.282118	1.5762	down	51605.9	48481.1	56567.2	92367	73177.3	78937.5	0.032368	-0.642144	1.48988	down
		3'-Keto-3'-deoxy-ATP	20.9678	MS1 mz matched	504.176	211.913	10415.4	5292.47	6532.97	17307.2	21591.8	21852.7	0.020852	-1.44971	1.68085	down	54314.5	47960.1	43834.5	4609.06	4932.34	5757.45	0.000858889	3.25555	3.06606	up	35380.9	45381	47781.1	17670	14642.1	17332.5	0.0135342	1.37254	1.86857	up
				Unmapped	504.258	171.546	12679.2	11438.5	11629.7	28860.2	36541.6	42293.1	0.0198261	-1.59104	1.70276	down	56378.6	47384.4	49417.7	11928.1	13247.7	11985.1	0.000881911	2.04338	3.05458	up	61095.5	61556.4	60345.4	33251.4	45535.8	53358.2	0.107844	0.469696	0.967206	no
				Unmapped	505.01	26.793	21179.8	15763.4	21835.2	61207.5	13337.7	4332.74	0.788895	-0.424338	0.102981	no	120767	109013	106106	58418.8	50262.6	45745.6	0.00200261	1.12105	2.6984	up	39366.1	23936.2	28482.1	70141.9	40151.8	22535.1	0.540441	-0.533247	0.267252	no
				Unmapped	506.197	358.921	11327.6	11441	10682.1	18597.8	15533.8	10253.4	0.319894	-0.408031	0.494994	no	22624.8	24628.1	20121.7	12487.7	14399.7	15220.4	0.0125158	0.678119	1.90254	up	32152.1	40700.9	30247.8	13228.8	6852.23	19393.5	0.0401125	1.38506	1.39672	up
				Unmapped	506.886	303.93	273497	329202	127927	426985	284216	574142	0.242357	-0.814948	0.615544	no	271646	204890	199326	174628	227831	335627	0.756725	-0.12706	0.121062	no	268185	361876	275981	142507	302527	298685	0.558568	0.284822	0.252924	no
		Pyriprole	19.4728	MS1 mz matched	509.015	35.4455	34911.8	38271.6	30016.5	27979.2	31114.4	32938.5	0.367211	0.16523	0.435085	no	16762.3	19509.9	14017	17249.8	15234.7	21249.7	0.703325	-0.0955917	0.152844	no	18301.3	20283.3	21751.2	24731.4	33193.4	21496.3	0.277442	-0.396507	0.556828	no
				Unmapped	509.02	330.799	92661.6	108715	103409	77670.1	62464.6	70494.5	0.0346809	0.533087	1.45991	up	106722	90411.3	97519.2	73205.5	88129.1	73613.7	0.0698105	0.32667	1.15608	no	86486.5	99569.1	88364.8	86830.6	110513	103701	0.480073	-0.133586	0.318693	no
		Melleolide L;Auriculoside;7,3',5'-Trihydroxy-4'-methoxyflavan 3'-glucoside	23.2571969252513;5.33152535377111	MS1 mz matched	509.171	93.4045	116593	132436	119508	36513.8	36536.8	35473.7	0.00219168	1.76379	2.65922	up	61102.3	56561.4	52351.6	467857	575185	527142	0.000737313	-3.2072	3.13235	down	50466.5	38447.8	40309.8	288847	358053	360165	0.00286007	-2.96221	2.54362	down
		Deuteroporphyrin IX;	15.8286501136601;	MS1 mz matched	509.235	313.891	10605.7	3999.37	7789.95	1024.31	288.314	609.183	0.0710436	3.54265	1.14847	no	25486.2	27676.3	25515.9	31982.9	32447.7	6536.3	0.813912	0.14882	0.0894228	no	34928.4	8207.68	32153.3	65315.9	46913	43989.5	0.148509	-1.05305	0.828247	no
		MK 571;Verlukast	17.1168	MS1 mz matched	513.114	406.428	5067.62	5512.12	3701.77	7595.6	7907.48	11048.9	0.0811023	-0.894672	1.09097	no	4446.1	4204.77	4212.04	3077.15	2516.19	4796.62	0.362075	0.308027	0.441202	no	3670.86	4586.37	5388.58	3842.74	2250.24	4456.51	0.419157	0.371284	0.377623	no
		Flavidulol C;dTDP-4-oxo-2,3,6-trideoxy-D-glucose;dTDP-[(2R,6R)-tetrahydro-6-methyl-5-oxo-2H-pyran-2-yl] ester;dTDP-4-dehydro-2,3,6-trideoxy-alpha-D-hexopyranose	-2.54672144117963;-15.3602394174262	MS1 mz matched	513.305	147.562	256492	250575	227926	184700	224559	237032	0.280148	0.185545	0.552613	no	540107	529994	519126	513651	590644	649964	0.301417	-0.142536	0.520832	no	511252	590885	560463	1.03515e+06	985977	994129	0.00150403	-0.858841	2.82274	down
		Flavidulol C;dTDP-4-oxo-2,3,6-trideoxy-D-glucose;dTDP-[(2R,6R)-tetrahydro-6-methyl-5-oxo-2H-pyran-2-yl] ester;dTDP-4-dehydro-2,3,6-trideoxy-alpha-D-hexopyranose	0.775993684119805;-12.0375668679052	MS1 mz matched	513.309	27.638	6933.56	10774.5	5533.31	21129.5	13697.8	14725.6	0.0910301	-1.09228	1.04081	no	29848.5	27855.1	25653.1	14855.7	9949.28	14327.5	0.00507423	1.09093	2.29463	up	29109.3	27382.9	24259.1	17349.8	20956.5	17264.8	0.0375176	0.539151	1.42576	up
				Unmapped	514.669	447.161	0	877.185	15.9123	2272.53	467.948	323.2	0.465209	-1.77837	0.332352	no	5212.33	5635.29	4320.54	1490.93	795.718	157.116	0.00458018	2.63387	2.33912	up	4875.37	4026.94	3378.15	1175.2	1158.17	1636.36	0.0181961	1.62925	1.74002	up
		UDP-L-Ara4O;UDP-4''-ketopentose;Uridine 5'-diphospho-beta-(L-threo-pentapyranosyl-4''-ulose);UDP-beta-L-threo-pentapyranos-4-ulose;UDP-4-keto-D-xylose	-20.4021	MS1 mz matched	515.229	280.216	98665.4	85232.6	78815	21000.8	11690.5	24751.2	0.00661308	2.1933	2.1796	up	167267	66310.3	76222.5	15352.1	38152.4	28089.7	0.119656	1.9248	0.922065	no	34931.4	84510.7	39956.1	14596	30492.5	27280.6	0.276075	1.13919	0.558973	no
		Cavipetin E isomer 2;Cavipetin E isomer 1;Lucidenic acid E2;L-Olivosyl-oleandolide	20.6900498464392;20.6900498464392;20.6900498464392;-20.1435850235625	MS1 mz matched	515.269	247.217	7744.13	9527.92	17549.2	12531.1	15766.7	18448.7	0.427833	-0.424891	0.368726	no	17198.1	14197.3	13631.8	43705	46308.8	45159.6	0.000286382	-1.58594	3.54305	down	11824.4	15348.8	12783.5	20727.9	30806.5	27601.6	0.0461141	-0.985897	1.33617	down
		Medicarpin 3-O-(6'-malonylglucoside);Medicarpin 3-O-glucoside-6'-malote	-6.6323462924285;-6.5815883818079	MS1 mz matched	517.139	455.726	38784.9	40144.2	42954.1	15627.4	25636.9	19713.7	0.0179929	0.999139	1.7449	up	33352.6	7544.49	9906.22	8054.73	17887.8	11347.1	0.684652	0.446148	0.16453	no	6141.6	29325.9	10192	12161.5	10486.4	9196.57	0.680191	0.519869	0.167369	no
				Unmapped	517.284	90.6345	18298.7	19397	15970.8	20217.3	19261.1	14436.3	0.977759	-0.00665598	0.00976831	no	39550.2	38968.6	41364.2	1.97327e+06	1.25165e+06	1.2433e+06	0.00969664	-5.22	2.01338	down	432675	111664	138990	399002	978443	565439	0.208792	-1.50755	0.680285	no
		Beclometasone dipropionate;Physalolactone C;Beclomethasone dipropiote;Beclometasone dipropiote	11.5153864755083;11.5153864755083;11.1315359869546	MS1 mz matched	520.039	43.468	36288.6	34600.5	34007.1	49384.9	58710.4	53317.5	0.0160484	-0.621792	1.79457	down	51236.3	47153.3	50601.1	32742	31090.1	30667.6	0.00113506	0.656839	2.94498	up	57577.7	53934	57032.3	67370.3	62613.2	58552.5	0.163072	-0.161715	0.78762	no
				Unmapped	521.006	26.5665	6472.51	5969.06	5879.29	5991.01	5180.8	5532.41	0.240339	0.133274	0.619176	no	95523.6	81828.3	104672	18384.4	3128.19	17925.3	0.00242646	2.83817	2.61503	up	104489	71111.1	69327.4	20276.7	15134.7	13124.6	0.0218619	2.33523	1.66031	up
				Unmapped	521.161	324.346	56560	96954.4	45192.7	25520.9	1948.5	2199.52	0.0862534	2.74362	1.06422	no	123674	98164.7	97732.7	25171.9	21360.6	4385.76	0.00369495	2.64988	2.43239	up	110154	110299	93062.4	8665.05	17448.5	18059.8	0.00220197	2.82729	2.65719	up
		Deacetylisoipecoside;Deacetylipecoside	-12.2322896516335;-12.2322896516335	MS1 mz matched	522.192	394.014	3951.8	8697.78	6155.39	16865.3	294.7	2719.86	0.964746	-0.0801962	0.0155869	no	63737.9	58376.1	50121.3	16709.9	6240.76	2638.25	0.00360459	2.75079	2.44314	up	72068.2	49796.1	43928.1	7869.99	13174.2	16892.9	0.0323791	2.1277	1.48974	up
				Unmapped	523.238	154.048	151788	103069	120433	152362	255426	254413	0.131483	-0.819263	0.881132	no	169813	152517	157375	22030	21174.1	23770.7	0.000214148	2.84046	3.66929	up	68396.8	88028.6	80193.7	112281	88759.6	71728.9	0.545467	-0.205113	0.263232	no
		VPGPR Enterostatin;	8.31173210707454;	MS1 mz matched	523.311	159.652	7571.77	8615.25	7328.25	19954	23061.5	21696.8	0.00318862	-1.46044	2.4964	down	85304.8	83601.3	81308.2	23857.6	25702.4	26663.7	7.7679e-05	1.71485	4.1097	up	47760.3	56177.3	53934	20172.5	26252.8	30408.4	0.0123945	1.03894	1.90677	up
				Unmapped	524.992	330.929	11267.5	10736.1	15614.1	23670.6	30460.8	33398.5	0.0310106	-1.21836	1.50849	down	11166.8	5109.19	5789.58	5268.15	9044.84	12932.2	0.641981	-0.304203	0.192478	no	9115	16285.1	13167.5	8397.1	4826.78	6495.44	0.124316	0.967777	0.905473	no
		hydroxynefazodone;	-21.3668305353833;	MS1 mz matched	525.229	337.336	4253.21	3782.24	5413.67	9481.85	8540.61	8087.84	0.0165832	-0.957107	1.78033	down	43363.4	61147.2	54368.5	5416.25	6586.1	8313.45	0.00322474	2.96725	2.49151	up	15692.8	6822.98	7020.7	4060.35	4738.94	4744.35	0.262426	1.12488	0.580994	no
				Unmapped	527.008	39.202	11942.2	11310.5	9052.09	11540.4	15986.5	15082.9	0.184847	-0.399437	0.733187	no	7582.8	3839.78	6458.13	4865.61	5490.05	4977.56	0.553651	0.221743	0.256764	no	8912	5755.68	8113.63	12770.3	12598.3	9467.11	0.115176	-0.612716	0.938639	no
		Thifluzamide	16.286	MS1 mz matched	527.065	118.895	20710.5	22878.5	19668.9	10228.8	12879.4	10433.2	0.0113159	0.915302	1.94631	up	62770.4	65736.9	67349.9	27521.8	27158.9	27132.9	0.000181354	1.25939	3.74147	up	84313.2	98420.1	71804.4	19739.4	24625.4	18768.6	0.00824494	2.0114	2.08381	up
				Unmapped	527.087	473.829	4488.36	11569.2	11617	6651.28	6065.58	18534.8	0.858298	-0.175375	0.066362	no	8081.52	4556.68	3901.19	2713.29	5915.04	4548.06	0.578807	0.32795	0.237466	no	3675.56	6190.14	3355.44	5494.07	13270.7	10097.1	0.200077	-1.12632	0.698803	no
		Artenolide;Ganoderenic acid E;20-Hydroxy-3,7,11,15,23-pentaoxolanost-8-en-26-oic acid;Physapubenolide;Terpenoid EA-I;Excoecariatoxin;22,23,24,25-Tetradehydro-simplexin	22.0304937373315;22.0304937373315;22.0304937373315;22.0304937373315;22.0651357263907	MS1 mz matched	527.284	237.75	39807.8	38940.8	34981.3	64670.2	45711.6	82984.6	0.145765	-0.765727	0.836346	no	116855	94766.4	91520.2	53146.5	79940.8	62033.5	0.0546557	0.635624	1.26236	no	63334.3	85454.7	63041.1	93744	170725	164908	0.115176	-1.01934	0.938639	no
		Ketoconazole;	14.5960918371408;	MS1 mz matched	529.156	369.274	34740.6	25689.9	14363.5	13556.5	19343.8	16451.3	0.350132	0.599822	0.455768	no	9777.23	9297.67	9397.57	9315.66	12313	17873	0.275576	-0.472347	0.559758	no	8494.19	12488.1	7775.95	21477.4	11688.3	10096.4	0.41876	-0.589126	0.378035	no
		Cinncassiol D2 glucoside;Uscharidin	-20.71537861035;19.099235155514	MS1 mz matched	529.262	265.327	7023.68	7349.58	2439.69	18204	12319.4	22353.9	0.0676307	-1.65308	1.16986	no	29967.4	28704	23244.7	6717.16	6837.35	7098.23	0.00233646	1.98781	2.63144	up	13348	24375.3	12447.7	9374.07	13427.4	11075.9	0.387656	0.566531	0.411554	no
		Kukoamine B;Kukoamine A;Kukoamine D;Kukoamine C;Kukoamine A;Kukoamine B;Kukoamine C;Kukoamine D	2.95091308125412;2.95091308125412;2.95091308125412;2.95091308125412;3.0171009281604;3.0171009281604;3.0171009281604;3.0171009281604	MS1 mz matched	529.299	163.065	27581.3	26443.4	23640.8	44596.5	46982	49373.5	0.0044049	-0.859859	2.35606	down	50377.7	51405.2	49347.4	35252	41036	39135.4	0.00728056	0.388857	2.13784	up	48186.6	57975.5	53585.3	75657.5	107112	119801	0.067802	-0.921479	1.16876	no
		Sanguisorbic acid dilactone;	-15.5221293469384;	MS1 mz matched	529.303	29.203	17616.2	26529.3	15977.5	51144.2	46276	43572.2	0.0157792	-1.22963	1.80192	down	68382.5	67457.6	64480.7	40755.2	34399.3	38351.2	0.00105231	0.819548	2.97785	up	74668.6	60525.4	62936.4	68956.3	77452.7	78434.6	0.295268	-0.182472	0.529784	no
		Sesaminol glucoside;Flavonol 3-O-D-xylosylglucoside;Flavonol 3-O-D-xylosylglycoside;Flavonol 3-O-[D-xylosyl-(1->2)-beta-D-glycoside];Flavonol 3-[beta-D-xylosyl-(1->2)-beta-D-glycoside];Flavonol 3-O-D-xylosylgalactoside	3.6062592773029;3.56191139446344;3.56191139446344;3.56191139446344	MS1 mz matched	531.16	48.863	14566	12407.9	9929.54	7568.11	11158.2	11446.2	0.400578	0.29052	0.397313	no	27350.9	19945.3	19065.2	11952.4	11203.2	17697	0.096349	0.699915	1.01615	no	30169.4	41848.7	34362.8	50256.4	56968.5	55475.8	0.0328003	-0.61298	1.48412	down
		Ganoderic acid G;Ganoderic acid I;Ganoderic acid eta;Cucurbitacin J;Simplexin	-18.4762974738267;-18.4762974738267;-18.4762974738267;-18.4417313726758;-18.4417313726758	MS1 mz matched	531.294	206.067	16113.4	15349.8	15014.9	7826.89	7151.13	6822.43	0.00200939	1.09219	2.69694	up	24304	23493.9	22913	6995.97	8665.81	9330.17	0.000422378	1.50047	3.3743	up	18459.6	24543.7	21566.4	13996.2	15135.2	22683.2	0.3999	0.3175	0.398049	no
				Unmapped	533.128	413.472	7475.4	5341.5	5443.19	4356.03	12421.5	5108.12	0.748809	-0.261293	0.125629	no	6627.33	7057.81	9660.64	6076.31	5838.49	5791.75	0.16641	0.398878	0.778821	no	5213.34	4744.6	3836.74	11919	4690.91	6876.08	0.349581	-0.767687	0.456452	no
		3,3',5,5'-Tetrahydroxy-6,7-methyleneoxy-4'-methoxyflavone 3-glucuronide;	-2.43918717989312;	MS1 mz matched	535.079	417.37	7600.93	20790.1	15910.4	9455.5	5008.63	6576.54	0.219906	1.07417	0.657764	no	19214.9	22836.1	19233.7	11081.9	13657.2	8925.7	0.0157553	0.864284	1.80257	up	21768.8	23153.6	20021.5	9664.1	13877.8	13924.3	0.023311	0.793607	1.63244	up
				Unmapped	537.014	330.692	16491.4	18731.5	16741.5	14011.7	10521.5	11403.1	0.0487048	0.532083	1.31243	up	17147.3	17454	16258.4	11950.3	13819	10055.1	0.0235464	0.505578	1.62808	up	14236.9	14335.9	13288.4	16078.8	21543.9	17352	0.137412	-0.393156	0.861975	no
		Physalolactone;Morfamquat;Morfamquat dichloride	-23.4431777520407;17.3314797865341	MS1 mz matched	537.221	92.767	39935.4	40539	31559.5	39263.6	38066.1	44961.1	0.507272	-0.126381	0.294759	no	228311	220196	225360	615207	428846	258399	0.157094	-0.950694	0.80384	no	127544	147232	141970	400969	628427	508733	0.0214903	-1.88393	1.66776	down
				Unmapped	537.254	150.499	258691	156583	177210	184943	227156	219981	0.781534	-0.0933305	0.107052	no	165074	159964	151142	131954	108464	153751	0.162987	0.272691	0.787846	no	82084.7	91473.8	85792	137886	117914	78064.8	0.374833	-0.364359	0.426162	no
				Unmapped	539.058	46.256	8853.62	13636.3	12572.3	6465.17	6735.21	7807.26	0.0920312	0.739002	1.03606	no	55442	44633.1	61902.2	18856.4	15686.2	15435	0.00555028	1.69644	2.25568	up	52700.9	58019.2	67974.4	10698.7	9007.98	12567.5	0.00411797	2.46904	2.38532	up
				Unmapped	539.335	43.942	4659.79	6487.22	7714.4	8949.98	8362.93	8222.52	0.147063	-0.437063	0.832496	no	17307.9	22383.3	15506.6	2194.12	12015	10194.8	0.0766574	1.1775	1.11545	no	13650.8	13613.9	13380.6	12046.2	6801.34	12373.1	0.281333	0.380591	0.550779	no
		Mycimicin VIII	-4.55139	MS1 mz matched	540.308	164.186	4834.85	4136.47	4744.18	6349.84	7873.28	8856.41	0.0522429	-0.750806	1.28197	no	78951	62833.4	66667.8	29826.7	45287.5	40138.3	0.0198107	0.854918	1.7031	up	108775	139131	127391	67431.1	85872.5	90428.6	0.0545392	0.622737	1.26329	no
		Cortolone-3-glucuronide;	-10.4414252692596;	MS1 mz matched	541.267	211.952	3752.73	3403.33	3035.7	4816.25	4422.38	6617.56	0.123099	-0.637643	0.909744	no	37436.1	31793.7	20782.4	8677.96	30318.3	29510.9	0.512751	0.393866	0.290093	no	15350.2	19981.5	16657.7	34392.3	74715.3	81254.7	0.0914665	-1.87246	1.03874	no
				Unmapped	541.336	125.003	282182	297440	217860	500948	529463	655299	0.0253108	-1.07983	1.59669	down	642454	534956	523490	190314	246120	181509	0.00365037	1.46075	2.43766	up	417272	300320	389864	553721	679602	480518	0.102711	-0.629982	0.988385	no
				Unmapped	542.019	405.58	1305.61	1625.89	1605.51	1339.04	1671.07	1852.56	0.677428	-0.100005	0.169137	no	1821.03	1698.62	2920.21	5730.49	5203.67	6953.23	0.0101903	-1.47384	1.99181	down	1337.42	2355.89	1867.68	4704.07	7897.06	5813.6	0.0403277	-1.72745	1.3944	down
		Physagulin F;	15.7034990964193;	MS1 mz matched	543.276	315.678	6704.94	7370.17	6463.8	1763.63	807.243	2007.92	0.0044049	2.16532	2.35606	up	73673.3	91656.2	79697.9	10239.6	10049.1	10818.8	0.000990191	2.97761	3.00428	up	17314.9	5642.07	7928.63	6943.51	5897.71	6828.4	0.499316	0.650963	0.301625	no
		Physagulin F;	21.561834500841;	MS1 mz matched	543.279	259.539	14780.2	17223.2	14581.9	47152.1	29988.8	54799.4	0.0593368	-1.50194	1.22668	no	149078	143461	122830	19328.9	18250.1	18443.7	0.000736822	2.89031	3.13264	up	85508.8	89449.1	80953	30103.6	56694.7	61443.2	0.0669537	0.787692	1.17423	no
				Unmapped	545.07	163.822	17635.7	23876.2	18627.5	18297.4	6777.24	7499.77	0.176553	0.884574	0.753125	no	38866.2	45036.1	39827.1	6731.52	3857.2	5194.75	0.000526757	2.9707	3.27839	up	41537.7	31075.6	25149.5	7685.85	40210.9	38388	0.833926	0.18018	0.0788723	no
				Unmapped	545.198	164.758	21581.9	24772.6	22618.7	17154.5	26104.8	24591.6	0.930042	0.0236692	0.0314977	no	32584.8	48499	49634	13514	12680.7	15308.9	0.0134089	1.65515	1.87261	up	20486.8	27718.9	22220.5	24667.5	41309.1	20021.5	0.617989	-0.288192	0.209019	no
		dTDP-4-dehydro-6-deoxy-alpha-D-glucose;4,6-Dideoxy-4-oxo-dTDP-D-glucose;Westiellamide	2.25218587771155;2.25218587771155;-3.05610336572935	MS1 mz matched	545.315	104.324	17283.3	17752.7	16556.9	20736.8	20713.8	22148.8	0.015805	-0.30184	1.80121	down	25066	24075.4	23935.2	746547	708215	621326	0.000477254	-4.82832	3.32125	down	149507	85072.1	145420	109012	132720	119952	0.860962	0.071269	0.0650161	no
		Puerarin xyloside	24.2715	MS1 mz matched	547.166	372.321	15830.2	14132.4	11880.4	25194.2	25114.8	18389.7	0.0710574	-0.715296	1.14839	no	10907.6	10816.9	12633	17286.1	14424.3	25476.9	0.126414	-0.735067	0.898206	no	11819.6	15014.4	12814.4	8469.86	8174.36	9966.12	0.0517454	0.575279	1.28613	no
				Unmapped	548.896	307.355	807341	522968	747490	432643	1.18966e+06	516169	0.957958	-0.0415265	0.0186537	no	680615	470316	475462	381075	504449	632071	0.775624	0.099889	0.110349	no	670332	605342	807542	722319	771380	749604	0.56788	-0.106812	0.245744	no
		Quercetin 3-(6''-malonyl-glucoside);Quercetin 3-O-(6-O-malonyl-beta-D-glucoside);Quercetin 3-O-malonylglucoside;Quercetin-3-O-(6''-malonylglucoside)	7.21528776440915;7.16075142538794	MS1 mz matched	549.1	179.351	4345.51	4388.9	3682.42	3473.9	4514.57	3590.41	0.625153	0.100801	0.204013	no	4231.77	3700	2837.16	2258.38	2230.88	2392.53	0.0569628	0.646019	1.24441	no	2139.51	2605.99	2361.52	4584.38	3094.91	3257.22	0.136575	-0.621834	0.864628	no
		L-2-Aminoadipate adenylate;L-2-Aminoadipate adenylate;5-Adenylyl-2-aminoadipate;alpha-Aminoadipoyl-C6-AMP	3.41242036643214;3.46852911712094	MS1 mz matched	549.138	312.202	2915.52	6703.81	4298.85	7478.77	5977.93	6631.67	0.258353	-0.529389	0.587786	no	26213.5	14175.6	11954.9	2329.81	4224.83	7360.23	0.0808687	1.9114	1.09222	no	8027.73	11274	8093.95	3951.89	5641.94	8187.69	0.233248	0.623571	0.632182	no
		Ethyl 3-hydroxyoctanoate O-[glucosyl-(1-&gt;6)-glucoside];Bisphenol A glycidylmethacrylate;Bis-GMA;2,2-Bis[4-(2-hydroxy-3-methacryloxypropoxy)phenyl]propane;Bisphenol A diglycidyl methacrylate	11.9251089711179;23.4264730860226	MS1 mz matched	549.191	117.709	51017.4	56560.5	54560.2	25825.1	26780.5	18160.3	0.00681898	1.1961	2.16628	up	54480	54387.9	49830.7	24744.2	24698.7	26542	0.000562225	1.0625	3.25009	up	85824.1	104110	88481.4	44378.7	43945.8	49620.8	0.00892662	1.01314	2.04931	up
		Astin I;	18.1152856780387;	MS1 mz matched	551.03	330.318	882896	1.03399e+06	913648	579980	559747	643931	0.0166497	0.666237	1.77859	up	831812	790693	729321	381516	617520	425029	0.0316389	0.723766	1.49978	up	595951	714229	602565	760001	975281	811513	0.115326	-0.413038	0.938074	no
				Unmapped	551.053	297.905	2103.55	2960.14	2049.97	10499.6	9987.33	11385.3	0.00241565	-2.16364	2.61697	down	1816.08	1768.42	1955.37	744.876	1704.5	3229.97	0.959083	-0.0358708	0.018144	no	1256.7	1801.31	2163.92	1518.92	1920.67	1202.38	0.705394	0.169846	0.151568	no
		Marmesin rutinoside;Osthenol-7-O-beta-D-gentiobioside	-23.351139251258;-23.276799580702	MS1 mz matched	553.181	44.53	7738.73	8668.01	5794.31	29823.7	31754.2	28753.1	0.00200939	-2.02459	2.69694	down	7375.24	8322.04	6740.51	13328.9	15527.5	16750	0.00607787	-1.0233	2.21625	down	6320.15	6332.55	5990.25	8138.6	8895.01	8428.07	0.00586263	-0.449697	2.23191	down
				Unmapped	555.027	39.557	17661.5	19457.2	20374.5	9186.91	12677.6	16809.7	0.122547	0.572018	0.911699	no	41821.5	31770	31977.1	12197.5	12891	14243.8	0.00744231	1.4244	2.12829	up	5727.75	9565.13	6721.96	7418.96	10845.6	4704.03	0.929771	-0.0611862	0.0316242	no
		Ephedrannin A;	-22.3536907901983;	MS1 mz matched	555.088	147.585	6704.54	7430.2	6179.4	49230.2	23173.8	24502.3	0.0991567	-2.25411	1.00368	no	110157	62074.4	66045.2	15942.3	10481.6	10268.3	0.0243355	2.69909	1.61376	up	94406.6	106466	102182	11781.4	13529.5	14546.6	0.000568123	2.92665	3.24556	up
		LysoPE(0:0/20:3(8Z,11Z,14Z));LysoPE(20:3(5Z,8Z,11Z)/0:0);LysoPE(20:3(8Z,11Z,14Z)/0:0);LysoPE(20:3(11Z,14Z,17Z)/0:0);LysoPE(0:0/20:3(5Z,8Z,11Z));LysoPE(0:0/20:3(11Z,14Z,17Z));Pederin	17.5058199490457;17.5058199490457;17.5058199490457;17.5058199490457;17.5058199490457;17.5058199490457;1.19210966459184	MS1 mz matched	555.315	136.202	21586.2	26361.6	23105.4	27978	28938	28323.8	0.0825995	-0.262628	1.08302	no	94017.4	87841.1	89091.4	46065.9	72123	74653.2	0.0779521	0.490606	1.10817	no	82960.8	81666.5	73519.7	125501	108668	106671	0.0266886	-0.517243	1.57367	down
		Cucurbitacin B;Cucurbitacin B	21.5054372641822;21.4488376096211	MS1 mz matched	557.331	149.14	172491	163202	152986	143904	168393	174296	0.966064	0.0061732	0.0149939	no	460569	432489	418498	395977	452061	476254	0.905231	-0.0139408	0.0432404	no	390398	449291	423516	842419	782462	799179	0.00166945	-0.940336	2.77743	down
				Unmapped	557.334	28.499	3963.33	6166.67	5071.17	6785.74	4509.22	7354.11	0.45697	-0.294922	0.340113	no	11008.6	18035.2	18367	5865.74	7958.72	8339.13	0.0492437	1.09702	1.30765	up	23991.4	15177.8	21789.3	10552.6	14266	9766.47	0.104272	0.817679	0.981831	no
		Labriformidin	-10.353	MS1 mz matched	559.214	161.317	516560	272961	435501	704711	1.09025e+06	976948	0.0603592	-1.17807	1.21926	no	534279	526541	543533	67919.1	64805.1	69652.8	3.25731e-05	2.98687	4.48714	up	212153	264935	255892	367367	309681	307814	0.0810209	-0.426146	1.0914	no
		Mupirocin;Mupirocin	-17.0558165518345;-16.9898570552771	MS1 mz matched	559.294	247.731	12054.1	6639.86	4778.73	11656.5	11391.2	15317.5	0.208862	-0.708819	0.68014	no	6855.11	13832.7	13277.6	29260.6	33518.1	31086.3	0.00451621	-1.46652	2.34523	down	12186	12912.6	11817.4	11305.5	22396.5	14619.4	0.456713	-0.388417	0.340357	no
		5,7-Dihydroxy-3',4'-dimethoxy-8-(3-hydroxy-3-methylbutyl)-isoflavone 7-glucoside;	-9.7759709357237;	MS1 mz matched	561.2	280.76	34696.2	77493.3	43383.9	32016.3	32792.1	44000.2	0.427983	0.515803	0.368573	no	110567	18521.9	20049.6	18924.9	76279.3	29039.1	0.854192	0.263486	0.0684446	no	19967.3	82590.1	19371.2	13053.2	54375.2	41105.9	0.910678	0.167886	0.0406354	no
		Carpipramine maleate	-8.66595	MS1 mz matched	561.311	108.984	18080.8	18312.8	18171.5	24832.3	26605.1	24210.9	0.00661308	-0.471331	2.1796	down	29122	27890.8	41303.4	2.31728e+06	1.72053e+06	1.62457e+06	0.0034686	-5.84783	2.45985	down	440593	685539	299783	1.0726e+06	959430	1.28423e+06	0.0428404	-1.21767	1.36815	down
		Esculentic acid (Phytolacca);Ganolucidic acid B;22-Deoxocucurbitacin D;Medicagenic acid;22-Deoxoisocucurbitacin D;GW 7647	-6.84650297517846;-6.84650297517846;-6.84650297517846;-6.84650297517846;-6.84650297517846;6.17132923865833	MS1 mz matched	561.34	284.966	2944.16	7043.61	3798.33	9748.32	12848.8	12283.3	0.0423789	-1.3392	1.37285	down	15906.7	9126.7	8585.14	60164.8	80261.4	94596.1	0.00744524	-2.80547	2.12812	down	8558.34	16844.8	10715.2	2686.66	12711.7	13273.2	0.701787	0.333111	0.153794	no
				Unmapped	561.914	404.568	50.5571	727.85	0	456.837	447.912	833.424	0.410628	-1.15898	0.386551	no	1682.37	1855.03	1500.06	1571.83	971.086	1717.74	0.424034	0.241623	0.3726	no	1208.96	1491.48	1150.99	0	1439.95	1164.62	0.54838	0.564348	0.260918	no
				Unmapped	565.248	138.285	56104.9	40148.9	78206	24541.6	35903.4	29244.1	0.144644	0.95989	0.839701	no	152076	143458	144456	20064.1	16716.4	20867.2	7.43678e-05	2.93214	4.12862	up	101317	111027	128874	39959.6	23294.6	42390.9	0.00895259	1.69147	2.04805	up
				Unmapped	566.156	429.111	38297.9	9795.93	6548.97	20484	61131.4	8359.55	0.663612	-0.719491	0.178086	no	13378.4	14828.3	19118.2	13344	11318.9	20561.7	0.870282	0.0654904	0.06034	no	23011.8	14185.4	29824.9	22089.8	9339.34	12237.3	0.400372	0.618111	0.397537	no
				Unmapped	567.004	330.301	62978.3	78842.9	51784.7	111285	168321	177120	0.055913	-1.23821	1.25249	no	45400.8	29479.7	29210.5	18327.8	27040.9	40983.6	0.581958	0.269538	0.235108	no	34937.1	60430.8	40013.3	37538.4	52138.6	47096.3	0.977851	-0.0147594	0.00972742	no
				Unmapped	567.047	39.065	35092.9	35204.1	27569.5	18315	20662.9	23987.7	0.0592725	0.636251	1.22715	no	15178.2	13895.3	12382.9	8427.15	10523	10126.2	0.0303695	0.511749	1.51756	up	8343.4	9958.14	10850.8	14384.9	11083.3	11413.7	0.224445	-0.339303	0.64889	no
		Apiumoside;Sanggenon B	1.99518137599113;-24.791779567841	MS1 mz matched	569.175	47.522	23406.5	16347.2	21153.4	47815.1	52169.5	48759.7	0.00421853	-1.28815	2.37484	down	23700	27603.1	26144.6	47815.9	29813	62672.3	0.134954	-0.857233	0.869814	no	20952.4	21420.6	20282.4	29311.9	26943.1	34819.9	0.0501112	-0.539616	1.30007	no
		Torachrysone 8-beta-gentiobioside;2''-Methoxy-(S)-oleuropein;Rutaretin 9-rutinoside;Decuroside III	-3.73310979280115;-3.73310979280115;-3.73310979280115;-3.81062685745821	MS1 mz matched	569.193	77.487	17842.4	18842.1	15618.6	14579.3	12623.7	14150.1	0.0842561	0.3389	1.0744	no	10852.7	11976	12964.4	3.60613e+06	3.48471e+06	2.7732e+06	0.00119366	-8.10636	2.92312	down	6619.15	4399.42	4127.27	657597	1.89588e+06	1.53928e+06	0.0616	-8.07801	1.21042	no
		LysoPE(0:0/22:4(7Z,10Z,13Z,16Z));LysoPE(22:4(7Z,10Z,13Z,16Z)/0:0);dTDP-3-amino-2,3,6-trideoxy-4-keto-D-glucose;dTDP-3-amino-2,3,6-trideoxy-D-threo-hexopyranos-4-ulose;dTDP-3-amino-4-oxo-2,3,6-trideoxy-D-glucose;dTDP-3-amino-4,6-deoxy-3,4-dehydroglucose;dTDP-3-amino-4-oxo-2,3,6-trideoxy-L-allose;dTDP-3-amino-4-keto-2,3,6-trideoxy-L-allose	4.0818652252971;4.0818652252971;-19.8364156921025;-19.8364156921025;-19.8364156921025	MS1 mz matched	569.345	151.939	10227.2	8424.27	11333.6	16201.7	23127.8	26832.7	0.063621	-1.14176	1.1964	no	22142.4	18901	18562.5	13138.9	13240.4	17694.1	0.0808687	0.435545	1.09222	no	21160.2	24715	18272.4	23740.5	13947.7	21529.9	0.758311	0.115357	0.120152	no
		Liquiritin apioside;4'-Hydroxyacetophenone 4'-[4-hydroxybenzoyl-(-&gt;5)-apiosyl-(1-&gt;2)-glucoside];Neoliquiritin 2''-apioside;Castavinol;Neolicuroside;Genipin 1-beta-gentiobioside	24.2816456709621;24.2816456709621;24.2816456709621;24.2816456709621;24.2816456709621;-14.1769258535413	MS1 mz matched	571.166	248.946	4669.27	5804.52	5292.94	5716.2	6739.62	5796.09	0.245033	-0.211164	0.610775	no	9270.6	12215.7	10412.2	5442.04	3526.91	6461.94	0.021675	1.04767	1.66404	up	4285.34	7603.61	7459.65	6051.42	6481.75	6887.81	0.992863	-0.00538643	0.0031107	no
				Unmapped	571.19	47.0145	31166.7	44402.6	37746	120744	137732	134901	0.00303978	-1.79557	2.51716	down	30873.1	29491.8	36797.4	702106	134952	884340	0.111227	-4.14704	0.953789	no	24133.2	14303.2	24447.6	32670	43983.7	51781	0.0765106	-1.03027	1.11628	no
				Unmapped	571.196	375.382	5403.23	5510.68	4535.36	5078.01	5480.11	4134.23	0.724879	0.0724728	0.139735	no	6429.4	12557.1	8306.77	10219.5	5945.92	2078.31	0.43181	0.581142	0.364707	no	21319.2	26139.2	26160.8	5214.74	6992.84	7170.9	0.00429155	1.92563	2.36739	up
		BRL 32872	-11.4428	MS1 mz matched	572.218	58.5995	11745.9	10918.2	10273.8	38347.7	48237.8	48268.1	0.00589399	-2.03358	2.22959	down	26000.9	26411.6	24379.8	176693	168169	212669	0.00143562	-2.86002	2.84296	down	17443.1	19934.1	21160.3	13659.8	14561.4	13873.9	0.030548	0.475708	1.51502	up
		Austalide C;	-19.5632007085241;	MS1 mz matched	573.23	158.01	223815	309880	214676	370794	577391	407231	0.108519	-0.856911	0.964496	no	298280	270174	395560	44248.2	44633.9	50343	0.00556845	2.79164	2.25427	up	132695	140363	140491	181901	168740	169724	0.0113281	-0.331465	1.94584	down
				Unmapped	574.332	29.974	5055.99	4015.58	5634.77	12295.8	11855.1	11055.5	0.00447314	-1.2594	2.34939	down	18274.4	18299.2	16490.1	11409.5	13157.5	9270.43	0.0159427	0.649106	1.79744	up	15184.7	15526.2	15923	14537.6	14916.5	15026.1	0.118694	0.0682178	0.925571	no
				Unmapped	574.449	30.499	2927.81	11115.8	4602.4	2841.2	3133.94	1914.24	0.33842	1.24088	0.470545	no	80774.2	104525	98015.8	6127.15	5672.1	4415.27	0.00121423	4.12705	2.9157	up	86108	67452	79120.6	11112.4	10936.5	7647.55	0.00292582	2.96999	2.53375	up
		Novclobiocin 105	19.9656	MS1 mz matched	574.991	330.92	181652	222879	201260	142974	119015	133251	0.0310106	0.61609	1.50849	up	198902	185068	184955	137943	173058	142966	0.0544661	0.325651	1.26387	no	161354	178433	159307	161006	214289	210012	0.321093	-0.229885	0.493369	no
		Negletein 6-[rhamnosyl-(1-&gt;2)-fucoside];	-5.96996491080448;	MS1 mz matched	575.181	412.215	14255.4	21691.4	20325.7	22808.4	50713.4	28013.8	0.264946	-0.851481	0.576843	no	21373.3	21227.9	27340.3	7994.66	13146.9	23763.1	0.229103	0.639285	0.639969	no	17448.5	15391.2	13283	8397.13	16821.1	9627.07	0.403084	0.404514	0.394605	no
		5''-Phosphoribosylparomamine	0.373708	MS1 mz matched	575.191	345.459	8628.87	6310.35	5507.68	4576.57	3168	3216.56	0.0977169	0.899486	1.01003	no	19265.9	24390.1	31103.5	5700.36	4401.84	3125.09	0.0104175	2.49874	1.98224	up	24606.8	18113.5	27983.3	5172.91	5051.74	4293.7	0.0150979	2.28391	1.82108	up
		zeta-Carotene epoxide;Chloroxanthin;Hydroxyneurosporene	-24.1102568324752;-24.0806060548226	MS1 mz matched	577.412	29.02	797.045	148.699	119.717	864.581	608.276	918.454	0.234781	-1.16633	0.629337	no	3452.97	4497.38	4118.99	8740.36	6539.36	6504.28	0.0293429	-0.851921	1.5325	down	4366.22	3441.62	4970.15	4684.35	7235.76	2564.29	0.795993	-0.180839	0.0990908	no
		Taurochenodeoxycholate-7-sulfate;Taurochenodeoxycholate-3-sulfate;	-23.4325701615795;-23.4325701615795;	MS1 mz matched	578.229	359.404	4414.35	3809.05	5753.36	4400.96	13286.9	17487.5	0.239267	-1.33154	0.621117	no	8580.56	4642.47	7249.82	7409	5803.91	15182.5	0.505873	-0.471947	0.295958	no	5499.54	21516.4	5380.06	28657	42029.5	54111.4	0.0761113	-1.94571	1.11855	no
		Lapatinib;	-3.17489820286101;	MS1 mz matched	580.056	329.649	12119.4	8653.23	16453	4308.21	3954.45	5831.35	0.0817649	1.40122	1.08743	no	9997.64	11732.7	9103.87	5863.05	7610.85	3965.56	0.0462548	0.822179	1.33484	up	9173.5	9647.35	8030.29	15838.7	9180.66	8832.34	0.515667	-0.334244	0.28763	no
		Mycimicin VII	-4.41175	MS1 mz matched	580.347	187.347	3816.64	6497.93	4745.12	2095.53	2443.5	3030.99	0.0998303	0.992322	1.00074	no	9589.96	7951.6	6254.22	2337.84	3823.09	2335.94	0.0193133	1.4857	1.71414	up	11627	18732.1	13720.8	10352.8	12132.7	14203.3	0.502696	0.26478	0.298694	no
		Hovenidulcigenin A;dTDP-3-methyl-4-oxo-2,6-dideoxy-L-allose;dTDP-3-methyl-4-oxo-2,6-dideoxy-D-glucose;dTDP-(2,6-dideoxy-3-C-methyl-alpha-D-threo-hexopyranos-4-ulos-1-yl) ester;dTDP-3-O-methyl-4-oxo-2,6-dideoxy-L-mannose;dTDP-4-keto-3-O-methyl-2,6-dideoxy-L-mannose	5.50409666465595;3.85787656214627;3.85787656214627;3.85787656214627	MS1 mz matched	581.292	98.339	28242.8	37510.5	31095.7	18911	24309.8	15355.9	0.0782812	0.725409	1.10634	no	45228.1	27269.6	28130.8	271686	279026	486022	0.0229193	-3.36494	1.6398	down	232594	177153	237978	168173	198831	115852	0.273509	0.423788	0.563029	no
		Amaroswerin	-5.97844	MS1 mz matched	583.126	460.414	4086.57	9671.96	8123.34	13211	18607.4	11140.2	0.136992	-0.97321	0.863304	no	5153.19	3110.77	2661.1	2341.89	3574.31	8040.69	0.673411	-0.353337	0.171719	no	2144.44	5122.4	2666.36	3249.85	3636.6	3265.97	0.964222	-0.0314924	0.0158228	no
		dTDP-3-amino-3,4,6-trideoxy-D-glucose;dTDP-3-amino-3,4,6-trideoxy-alpha-D-glucose;dTDP-beta-L-daunosamine;dTDP-2,6-dideoxy-D-kanosamine;dTDP-(3-amino-2,3,6-trideoxy-alpha-D-arabino-hexopyranosyl) ester;dTDP-L-ristosamine;dTDP-3-amino-2,3,6-trideoxy-L-allose;dTDP-3-amino-2,3,6-trideoxy-L-ribo-hexose	4.89323893632236;4.89323893632236;4.89323893632236;4.89323893632236	MS1 mz matched	583.331	165.863	9854.39	10450.4	10545.5	25900.3	28642.8	24902.8	0.00308216	-1.36469	2.51115	down	38031.8	30257.9	34465.3	38493.1	58854.7	57063	0.101139	-0.587566	0.99508	no	19464.4	24133.8	19871.8	22210.2	11483	3377	0.329331	0.775816	0.482367	no
				Unmapped	584.043	39.0855	4384.16	6192.74	4645.12	1898.71	1194.22	1405.3	0.0215919	1.75873	1.66571	up	153111	145953	164644	40836.9	43310.5	37664.4	0.000367678	1.92856	3.43453	up	142077	157244	128949	14638.4	8176.45	8690.48	0.00166945	3.76485	2.77743	up
		Montelukast;epsilon-Rhodomycin T	11.0819963728119;-6.95856778885518	MS1 mz matched	584.217	354.216	8013.65	8138	4593.48	8327.87	5463.94	4694.02	0.741366	0.166353	0.129967	no	21468.4	20680.5	22022.1	3810.23	7927.18	4437.76	0.00138381	1.98814	2.85892	up	20716.5	20197.8	20963.1	5730.14	5314.06	5008.04	0.000150933	1.94664	3.82121	up
				Unmapped	585.292	214.882	3867.87	3141.18	3018.17	5200.04	4726.5	4416.24	0.0519319	-0.516403	1.28457	no	9170.06	10024.2	10226.8	14000.9	19267.3	15684.7	0.0282931	-0.734547	1.54832	down	7591.01	6511.09	7370	19734.1	21494.7	22211.2	0.00129881	-1.56293	2.88645	down
				Unmapped	585.362	127.851	237389	292735	203327	484059	538198	440411	0.0187351	-0.99583	1.72734	down	548221	516605	500370	72565.8	142085	197518	0.00233016	1.92504	2.63261	up	338764	300371	306999	531350	497482	468383	0.0073481	-0.662165	2.13383	down
		Prupaside;Clocapramine dihydrochloride	9.63998673995326;12.8572202074879	MS1 mz matched	587.186	48.771	59681.1	57050.9	55688.1	196053	226642	205521	0.00240845	-1.86533	2.61826	down	28775	21876.8	22133.9	33595.5	45423.8	45234.4	0.0350785	-0.771562	1.45496	down	17291.6	19735	20220.6	55430.7	61307.2	61105.7	0.00106235	-1.63533	2.97373	down
				Unmapped	587.279	386.409	8755.69	6967.79	4606.93	8067.37	9236.46	4458.87	0.857699	-0.0982187	0.066665	no	11685.3	13456.2	5369.34	3106.33	2726.5	2964.04	0.0682536	1.79426	1.16587	no	9114.64	5679.13	8821.03	2970.76	2627.28	2933.33	0.0362785	1.46884	1.44035	up
		D-Urobilin;D-Urobilin;Dinoflagellate luciferin	17.2253779198531;17.1998800600338;17.1998800600338	MS1 mz matched	587.305	258.659	16936.7	18799.6	14650.2	55700.6	35493.9	64844.9	0.0544272	-1.6308	1.26418	no	173992	153820	133943	17790.4	18050.7	17356.7	0.00142485	3.11768	2.84623	up	94261.4	97744.3	92432.6	31366.5	63957	63191.6	0.0549199	0.843495	1.26027	no
				Unmapped	588.351	164.833	22791.4	19787.9	16713	8513.96	9179.97	11592.3	0.0318561	1.01762	1.49681	up	32258.8	24893.9	24978.1	14584.8	15167.9	14299.4	0.0148174	0.89871	1.82923	up	13708.6	18007.8	16354.4	11399.2	17757.3	19930.6	0.945443	-0.0301827	0.0243646	no
		dTDP-4-dimethylamino-4,6-dideoxy-5-C-methyl-L-mannose	7.28049	MS1 mz matched	588.429	35.6025	7444.88	21181.5	7834.63	2506.07	1635.77	703.395	0.160212	2.91171	0.795305	no	225857	270198	261032	5423.42	4038.67	2689.38	0.000459695	5.96126	3.33753	up	190713	136640	159632	26334.3	25026.8	17585.6	0.00664377	2.82033	2.17759	up
		Fluphezine depot;Fluphezine decanoate;Prolixin decanoate	19.4307	MS1 mz matched	590.782	306.5	2534.95	3190.52	44451.7	8838.26	6908.53	8134.69	0.65874	1.07114	0.181286	no	22029	15466.4	13482.9	3168.97	8185.44	11147.5	0.0818838	1.17983	1.0868	no	14632.7	15957.7	14713.8	34683.8	15793.8	19115.4	0.377328	-0.619296	0.423281	no
				Unmapped	590.965	330.728	25860.3	19598.8	15444.9	50135.3	66777	76311.4	0.0273129	-1.66566	1.56363	down	14592.1	17206.1	16934.4	13123.4	17882.1	25871.9	0.574008	-0.22297	0.241082	no	22612.8	33821.6	26620.4	18479.6	25949.8	23438.8	0.409412	0.291329	0.387839	no
				Unmapped	591.022	330.92	44102.8	55421.6	48213.1	34973.7	29781.8	34238.5	0.0440424	0.577624	1.35613	up	45769.4	52942.8	44699	30141.6	39798.5	33363.3	0.0442625	0.47327	1.35396	up	39851.1	45626.3	44203.1	39980	54387.8	46790.1	0.577505	-0.122347	0.238445	no
		4'-O-Demethylrebeccamycin	-8.98713	MS1 mz matched	591.313	165.056	12605.6	13441.3	10885.7	14692.1	16307.3	23083.5	0.183752	-0.550275	0.735769	no	43997.4	35707.4	39094.4	11642.2	13708.5	12493.3	0.00175492	1.65039	2.75574	up	19831.9	22583.6	22689.4	10492.6	15226.9	14145.8	0.0297734	0.707631	1.52617	up
		Geldamycin	24.2739	MS1 mz matched	595.251	165.507	12548.1	14331.1	12733.8	20356.1	25756.1	27267.9	0.0299619	-0.889418	1.52343	down	9170.93	13056.9	11760.4	11026.5	13321.9	11786.2	0.670375	-0.0883433	0.173682	no	11650.1	12674.9	6720.92	13425.6	14765.3	14869.6	0.205524	-0.471962	0.687138	no
		L-Urobilinogen;L-Urobilinogen;L-Stercobilinogen;Stercobilinogen	-2.32293593436633;-2.34758552503856	MS1 mz matched	595.345	257.204	5564.42	7517.01	6830.67	9500.66	8796.96	10869.8	0.0654322	-0.550712	1.18421	no	9279.35	4643.01	7349.69	3047.46	6082.53	3158.61	0.199124	0.791639	0.700876	no	7101.76	8127.47	7473.68	4354.22	8875.67	7494.03	0.754141	0.131581	0.122547	no
		Calcium trimetaphosphate;	2.89262188949661;	MS1 mz matched	599.115	239.148	8641.37	7139.84	7002.04	10766.9	10341.6	9039.08	0.0811023	-0.404068	1.09097	no	13483.2	13597.9	12733.3	4704.33	5653.57	6029.08	0.000587384	1.28074	3.23108	up	15320.2	12682.6	14800.1	4841.15	4353.47	4045.46	0.00319457	1.6928	2.49559	up
		5-Oxoavermectin ''2a'' aglycone	19.1546	MS1 mz matched	599.341	140.127	14054.4	14503.4	12254.6	13309.4	17820.5	14785.7	0.429915	-0.169979	0.366618	no	43022.5	39706.7	41593.1	26856.9	33356.4	33080.3	0.0226981	0.414236	1.64401	up	31737.2	48080.7	34046.1	77074.8	64115.9	62961.8	0.0394618	-0.842335	1.40382	down
		Eriodictyol 7-(6-galloylglucoside);	-1.42029797420085;	MS1 mz matched	601.126	405.335	10082.1	6143.78	3059.12	6844.16	8264.6	6781.22	0.768271	-0.18279	0.114485	no	6231.97	4678.57	4216.31	4029.07	5156.46	6092.45	0.962131	-0.0143425	0.016766	no	4166.88	3612.01	3585.91	2681.72	4837.84	4845.61	0.768881	-0.121711	0.114141	no
		Amaroswerin	-5.96433	MS1 mz matched	601.16	377.865	19219.2	25552.6	21784.7	23870.9	25490.1	27408.1	0.285738	-0.205945	0.544033	no	52224.9	58962.9	49158.6	26490.6	37242.4	29980.5	0.0147833	0.774861	1.83023	up	32820.7	30361.7	25574.7	31528.5	38124.8	32379.4	0.346874	-0.201098	0.459828	no
		Amaroswerin	-5.97844	MS1 mz matched	601.16	458.084	3158.46	23753.6	32667.9	8916.16	7994.17	24997.1	0.690369	0.507621	0.160919	no	8143.55	3417.12	3448.42	3036.63	9777.06	4235.06	0.837743	-0.183829	0.0768892	no	3804.71	4048.65	4568.08	5919.03	8195.47	6821.56	0.0488231	-0.753158	1.31137	down
				Unmapped	601.305	225.917	2828.73	3115.62	2233.81	2958.44	2503.67	4132.68	0.550821	-0.230474	0.25899	no	5180.39	4622.95	5093.34	22148.4	35670	36443.7	0.0112166	-2.66169	1.95014	down	4803.56	4646.01	4265.49	10414.1	9990.79	8498.24	0.00741621	-1.07546	2.12982	down
		Diellagilactone;Garcinol;Xanthochymol	-3.98426613317289;10.4588496560453;10.4588496560453	MS1 mz matched	601.36	29.534	2598.45	2417.4	2090.16	5553.17	3422.86	3719.1	0.118011	-0.837164	0.928078	no	13125.6	14647.7	9029.32	4541.98	4227.39	2966.28	0.018489	1.64891	1.73309	up	13438.4	14424.7	9807.8	4514.68	10184.4	6459.35	0.145206	0.832217	0.838014	no
		Atractyloside D	10.8483	MS1 mz matched	602.331	43.735	17392	19025.4	21644.7	40087.2	32785.4	36440.9	0.0149572	-0.912802	1.82515	down	55310.2	50210.1	50357	20244.1	23593.7	24819.7	0.000995001	1.18292	3.00218	up	24597.8	27457.1	24241.8	25051.9	32945.7	26539.2	0.498614	-0.14796	0.302235	no
				Unmapped	602.444	35.378	2658.48	5102.94	1929.47	2007.02	1959.23	1367.82	0.322185	0.861393	0.491895	no	38482.3	57764.9	55037.7	1354.04	2230.08	1688.1	0.0041002	4.84271	2.38719	up	50396.8	36574.3	46173.4	5186.5	6248.21	4326.81	0.00548281	3.07851	2.261	up
		Ferrocytochrome;Aldotetraouronic acid	-3.13583447644689;-16.0495517019444	MS1 mz matched	603.175	445.513	18064.7	17123.6	5644.34	41497.5	78050.4	26618.7	0.171426	-1.83982	0.765922	no	11136.5	13626.9	12795.9	17300.8	12272	28053.9	0.288494	-0.617568	0.539863	no	15638	18287.1	14971.8	27940.8	13329.9	15555.8	0.708746	-0.216823	0.149509	no
		Cerbertin;Lanceotoxin B	18.02913972858;18.02913972858	MS1 mz matched	603.299	272.412	9059.17	8911.69	7547.6	20180.8	11000	19904.7	0.113581	-1.00137	0.944694	no	36397.5	34670	29703.9	9648.65	11831.8	13215.5	0.00241759	1.53825	2.61662	up	17647.5	20483	17127.8	7747.97	10337.6	9873.34	0.0123945	0.982883	1.90677	up
				Unmapped	603.32	248.204	10747.3	9612.48	6638.89	10052.8	9875.12	11743.2	0.428073	-0.230281	0.368483	no	12719.7	11222.3	10821.4	17170.3	28057.7	20334	0.0587616	-0.915293	1.23091	no	9234.97	9723.73	9415.83	9965.61	14916.9	11907.8	0.238279	-0.37473	0.622914	no
				Unmapped	604.19	423.937	3979.99	4387.18	2717.96	7371.01	5508	5238.26	0.113107	-0.708739	0.946509	no	23864.9	28019.1	25281	4451.64	7674.91	3699.52	0.00140757	2.28564	2.85153	up	16861.3	5547.78	4577.66	3175.85	5263.09	5599.85	0.486002	0.942829	0.313362	no
		Caffeoylcycloartenol;	-12.7364846793675;	MS1 mz matched	604.862	304.474	116108	140725	71473.3	178016	76961.5	131853	0.700637	-0.236661	0.154507	no	109840	78119.7	74964.4	70550.9	88634.3	77887.3	0.580046	0.149316	0.236537	no	106024	83973.7	57998.5	92007.5	123812	114475	0.30802	-0.413435	0.511422	no
		Magnesium protoporphyrin;Magnesium protoporphyrin IX;Mg-protoporphyrin IX	24.9903	MS1 mz matched	605.221	349.606	5921.56	5902.48	5623.49	6482.23	4307.93	4267.63	0.452178	0.212513	0.344691	no	24904.2	23826.4	18975.5	7023.9	7539.21	5582.62	0.00380394	1.74881	2.41977	up	14862.2	8642.62	11543.2	6783.42	10988.8	8660.6	0.396911	0.407004	0.401306	no
		(23S)-23,25-dihdroxy-24-oxovitamine D3 23-(beta-glucuronide);	-6.46699447086742;	MS1 mz matched	605.336	112.792	21901.1	21884	19988.9	38849.2	37723.6	40296.2	0.00209299	-0.873851	2.67923	down	46646.7	49038.3	62268.6	2.38121e+06	2.70804e+06	2.2077e+06	0.000596614	-5.52972	3.22431	down	315783	395328	428905	575353	1.03201e+06	739295	0.105951	-1.04155	0.974895	no
				Unmapped	606.995	330.923	8567.93	4753.71	3700.47	13187.3	15349.8	16175.5	0.0275242	-1.39328	1.56029	down	6805.48	6977.4	7318.44	6039.13	4880.47	4165.9	0.0422657	0.48417	1.37401	up	8115.71	8952.7	6244.99	5635.34	7722.24	8570.59	0.80099	0.0883744	0.096373	no
		6''-(4-Carboxy-3-hydroxy-3-methylbutanoyl)hyperin;Kaempferol 3-rhamnoside 7-galacturonide;	-6.5519696805392;-6.5519696805392;	MS1 mz matched	607.134	453.151	2.58009e+06	1.7275e+06	1.44497e+06	81818	181706	165660	0.0299619	3.74454	1.52343	up	199307	197236	232095	486995	901459	228877	0.221975	-1.36331	0.653695	no	173740	231625	610529	781823	604264	342090	0.414309	-0.7665	0.382675	no
				Unmapped	607.416	172.469	5073.78	2046.19	4613.32	4061.06	3526.09	4604.95	0.915031	-0.0553382	0.0385641	no	4931.22	2752.53	2452.17	3123.25	5985.52	1761.63	0.899694	-0.100928	0.0459053	no	5809.6	2966.93	3529.58	3803.88	6779.77	3605.07	0.758852	-0.205371	0.119843	no
				Unmapped	610.208	407.004	2437.32	9271.04	3632	31865.7	3724.65	6697.35	0.494685	-1.46291	0.305671	no	78752.8	112869	97647.1	20590.2	8466.46	7553.88	0.00446185	2.98208	2.35049	up	95326.4	70954.5	73846.1	12491.9	18763	28816.8	0.0139254	1.99904	1.85619	up
		4-Hydroxytamoxifen-N-glucuronide;	15.3629560725313;	MS1 mz matched	610.244	362.322	5172.13	4701.41	3900.65	4988.72	4202.83	4368.3	0.910236	0.0226264	0.040846	no	10375.9	8354.97	9089.23	8508.54	6113.96	15201.8	0.85166	-0.100358	0.0697335	no	11155.3	18581.4	10738.2	57841.3	78365.6	55236.1	0.0147019	-2.24182	1.83263	down
				Unmapped	611.246	177.218	16515.2	14304.5	14151.9	3929.7	6891.26	6206.28	0.0108718	1.40117	1.9637	up	94557.5	88935.6	88458.5	4827.65	5798.03	6663.99	7.43678e-05	3.97537	4.12862	up	42986	56221.5	46222	13614.8	11027.6	11348	0.0061977	2.01464	2.20777	up
				Unmapped	611.249	152.666	32087.1	31781.9	36202.6	15951.5	15574.8	14251.8	0.00421853	1.1283	2.37484	up	73468.6	83355.4	76135.1	8669.47	7922.52	10705.1	0.000287047	3.09326	3.54205	up	48051.3	63518.3	47864.7	24418.8	18964.3	18907.2	0.0192169	1.35588	1.71632	up
		6'''-Deamino-6'''-oxoneomycin C;6'''-Oxoneomycin C;6'''-Deamino-6'''-dehydro-6'''-oxoneomycin C	7.75713	MS1 mz matched	612.285	348.085	1592.84	3767.54	2751.57	2471.85	2883.77	2124.73	0.822529	0.116944	0.0848487	no	18800.2	25765.8	19417.3	2696.16	4427.62	3672.84	0.00457153	2.56712	2.33994	up	10978.4	3761.86	2975.51	2746.59	4472.3	3096.16	0.535447	0.780281	0.271283	no
				Unmapped	612.465	30.9525	1113.46	4627.94	2044.37	158.561	0	0	0.148731	5.61773	0.827598	no	25482.8	34394.3	46753.7	2650.34	1629.51	229.817	0.012542	4.56346	1.90163	up	28057.2	22690.1	30310.9	3549.15	3065.25	1281.54	0.00445881	3.35978	2.35078	up
				Unmapped	613.214	256.773	27899.2	18944.2	32226.3	10519	12181.7	14321.3	0.0749931	1.09474	1.12498	no	61809.2	31977.5	29152.1	9276.02	12204.2	9539.3	0.0698392	1.98669	1.1559	no	13861.9	38320.6	32463.2	5738.17	10264.6	9536.43	0.133953	1.72873	0.873048	no
		Neomycin;Neomycin B;Fradiomycin B;Framycetin;Neomycin C	17.9971982640321;17.9737569961066;17.9737569961066	MS1 mz matched	613.323	210.564	2099.09	2614.68	1762.86	2600.17	2285.04	2688.3	0.368981	-0.22572	0.432996	no	7516.49	6283.07	4281.55	3485.5	2392.01	4571.25	0.128541	0.791151	0.890959	no	4572.91	5081.79	3519.87	4795.4	13561.1	7989.32	0.292796	-0.999817	0.533434	no
				Unmapped	614.229	46.484	7796.17	3965.37	7689.03	11201.7	11852.9	12554.4	0.052605	-0.872429	1.27897	no	15693.9	15658.6	14061.9	8546.61	8826.85	7711.24	0.00185623	0.85634	2.73137	up	12414.2	12498.6	11841.4	10835	11685.7	10299.8	0.107796	0.16331	0.967398	no
				Unmapped	615.22	80.7475	17907.1	23153.3	17820.6	21992.5	19908.8	13489.1	0.790398	0.0881686	0.102154	no	13408.2	15000	18183.7	92641.1	273431	288188	0.0544184	-3.81171	1.26425	no	13900.7	3681.32	6306.07	224416	302234	184731	0.0139663	-4.89626	1.85492	down
		Goshonoside F6;	-15.5657729798857;	MS1 mz matched	615.336	237.106	25399.7	30740.1	27170.3	107922	77135.6	134303	0.0370732	-1.93862	1.43094	down	162259	132189	124563	23642.3	30331.7	25033	0.00244371	2.40694	2.61195	up	76008.8	98707.4	74126	51772.7	93524.9	90904.7	0.865922	0.075208	0.0625212	no
		Neuromedin N;Lolicine B	-23.0242743542893;-11.2828319279826	MS1 mz matched	616.365	345.384	2837.12	2631.48	1798.25	4509.37	10904.4	4733.91	0.199821	-1.47121	0.699359	no	7981.67	6514.71	6952.5	931.812	1511.89	3361.07	0.00908884	1.88559	2.04149	up	2961.42	3218.32	2867.7	731.487	690.9	1125.18	0.00274723	1.82839	2.5611	up
		beta-Sitosterol 3-O-beta-D-galactopyranoside;Schottenol 3-glucoside;Eleutheroside A;Sitogluside;beta-Sitosterol D-glucoside	-15.5952323847971;-15.5952323847971;-15.6131004321612	MS1 mz matched	616.459	35.0625	1368.03	2130.11	807.169	1095.31	920.698	736.115	0.375096	0.645569	0.425858	no	28025.4	35730.1	33724.2	3357.02	1532.78	636.014	0.00121281	4.14084	2.91621	up	28880.6	24352.2	31779	3576.8	3683.2	3297.68	0.00337102	3.00937	2.47224	up
				Unmapped	617.197	48.374	17683.2	18339.7	14051.4	36008	44976.6	33618.6	0.0227845	-1.19451	1.64236	down	10961.4	9859.16	9726.76	13119.5	21747.9	16250.4	0.0851188	-0.742781	1.06997	no	8077.95	8858.27	8330.3	26723.3	31893.4	26334.2	0.00378932	-1.7494	2.42144	down
		Glycinoeclepin B;	0.209750296127708;	MS1 mz matched	617.3	323.29	1930.74	14003.7	8171.25	9351.63	2325.84	3488.42	0.60896	0.668542	0.215411	no	23387.4	16870.4	20038.8	6959.44	8413.55	12837.2	0.0275705	1.09586	1.55956	up	11322.4	12019.2	11191.9	2231.77	8786.05	8374.57	0.166666	0.832505	0.778154	no
		BILA 2185BS	-15.3348	MS1 mz matched	617.315	263.935	5318.12	2797.68	6031.13	19495.3	16651.7	29856.9	0.049653	-2.22206	1.30405	down	36629	37111.5	26294.9	4698.62	6037.53	8046.75	0.0052284	2.41302	2.28163	up	14385.6	14961.7	16266.8	5746.59	4249.9	6037.3	0.00272162	1.50836	2.56517	up
				Unmapped	617.356	31.299	8798.3	9752.62	6889.09	20718.2	23656.6	20808.2	0.00569813	-1.3574	2.24427	down	40328.8	43490.2	40620.3	18898.7	25289.5	19333.3	0.00318486	0.970125	2.49691	up	42881.8	33007.1	35620.6	29407.1	35928.7	29919.6	0.344997	0.227294	0.462184	no
		6-Epikarpoxanthin;Oryzanol A;Karpoxanthin;	22.3920146695008;22.3920146695008;22.3920146695008;	MS1 mz matched	618.475	37.228	6199.8	17804.5	8327.11	3158.87	2783.36	1841.31	0.164238	2.05444	0.784525	no	84548.3	124032	127088	39630.3	31952.6	26852.1	0.011929	1.76979	1.9234	up	128224	87010.7	116262	71125.6	58524.8	50014.8	0.0614925	0.883683	1.21118	no
		Cefodizime;	19.4685994631475;	MS1 mz matched	619.016	330.307	13647.1	10862.7	14155.3	8949.84	8519.79	9002.46	0.0569135	0.54656	1.24478	no	16172.5	15135.1	13307.4	8417.18	11000.4	7730.58	0.0222395	0.716677	1.65288	up	10060.5	12317.9	9654.35	12424.7	15200.9	14083.1	0.116536	-0.380799	0.933541	no
		Sceptrin	24.5043	MS1 mz matched	619.31	249.923	10978.1	19503.8	13946.9	25166.4	17475	26708.3	0.176542	-0.642395	0.753151	no	22710.2	22242.3	15180.5	8371.12	9281.3	9468.16	0.0222395	1.14877	1.65288	up	16462.5	16725.7	12985.4	8841.06	18129.8	15025.9	0.758852	0.136788	0.119843	no
		Physagulin D;(1alpha,3beta,20S,22R,24S,25S)-Pubescenin;UDP-2-acetamido-3-amino-2,3-dideoxy-alpha-D-glucurote	-0.0772137229724863;-0.0772137229724863;5.64195356677199	MS1 mz matched	619.346	124.787	22065.5	24927.6	26092.4	8308.42	14221.7	13502.7	0.0250576	1.02027	1.60106	up	28820.4	47926.7	44859.7	24652.3	29827.4	28243.9	0.144594	0.555854	0.839848	no	39101.5	55165.5	59838.9	56066	36758.8	47644.2	0.72258	0.13367	0.141114	no
				Unmapped	620.341	44.19	6033.04	6716.29	5784.52	15616.5	16245.4	15708.7	0.00112362	-1.35991	2.94938	down	12106.5	8235.45	11716.1	6606.57	12263.9	8721.92	0.569834	0.21642	0.244252	no	8736.34	8244.28	8547.71	7975.7	9757.59	10365.2	0.449249	-0.138396	0.347513	no
		Janthitrem B;Janthitrem B	14.6518613698069;14.6921800359263	MS1 mz matched	622.3	125.92	70391.3	84888.4	61436	107597	116356	116092	0.0253108	-0.64992	1.59669	down	54846.3	50177.6	51209.9	78680.8	79324.6	77489.9	0.000509134	-0.591992	3.29317	down	71918.3	94094	83175.7	109595	108023	122858	0.0562441	-0.45032	1.24992	no
		Diellagilactone;Garcinol;Xanthochymol	-3.98426613317289;10.4588496560453;10.4588496560453	MS1 mz matched	623.342	26.604	3378.14	3889.66	3735.38	7361.96	7153.78	7862.9	0.00289365	-1.0242	2.53855	down	11437.5	11085.8	11126.4	7668.68	10499.1	5884.01	0.114037	0.48445	0.942954	no	4818.07	5373.07	7139.23	5824.55	4969.33	6478.73	0.992394	0.00481759	0.00331594	no
		Amritoside;	-20.6257055825801;	MS1 mz matched	625.091	472.408	20761.3	26063.4	29928.8	50175.9	52553.2	78729.4	0.066604	-1.24133	1.1765	no	4433.82	4773.61	4669.98	4438.33	9166.22	20387	0.28904	-1.29244	0.539042	no	3647.11	6374.19	5710.39	4987.04	7255.93	6337.18	0.55461	-0.240089	0.256012	no
		Red chlorophyll catabolite	-3.39085	MS1 mz matched	625.272	105.511	22892.6	19576.6	21935.8	18690.1	16523.2	12938.3	0.113969	0.419589	0.943213	no	109507	99793.7	103285	519178	191103	579997	0.0843198	-2.04536	1.07407	no	95532.1	89845.4	93630.6	117272	303673	170396	0.250236	-1.08368	0.601649	no
		Benzylpenicilloyl Polylysine;	12.2921598967476;	MS1 mz matched	625.317	107.494	26748.5	23347.2	24998.6	21466.5	19475.7	21567.8	0.0722988	0.264618	1.14087	no	118542	104565	107406	393264	113456	309024	0.170705	-1.30341	0.767754	no	95522.8	105737	103144	120017	93274.1	66917.6	0.736808	0.119487	0.132645	no
		Ponasteroside A;Cotylenin F	-16.2302712111477;-16.2101555223431	MS1 mz matched	625.356	231.932	3495.75	3298.85	3065.26	17678.7	19700.8	19826.6	0.00170362	-2.53653	2.76863	down	12866.2	9610.03	12894.6	4779.01	5313.7	5935.81	0.0114715	1.14192	1.94038	up	13205.8	14570	14175	20877.6	20074.1	20784.3	0.00223386	-0.557411	2.65094	down
		Antibiotic X 14889D;Eschscholtzxanthin;3'-Hydroxyechinenone;3-Hydroxyechinenone;Diatoxanthin;all-trans-Diatoxanthin	1.31669485309507;11.6522872732569;11.6522872732569;11.6522872732569;11.6522872732569	MS1 mz matched	625.429	172.295	894	1048.28	1397.25	4407.8	5836.42	8122.93	0.0395819	-2.45941	1.4025	down	60177.1	43582.7	47368.3	3226.03	2466.16	1947.97	0.00257973	4.30603	2.58843	up	10807.9	20644.2	13036	1683.9	2474.3	3066.26	0.0461649	2.62246	1.33569	up
				Unmapped	626.264	265.625	2192.24	2338.52	2277.82	3041.12	4824.75	3244.19	0.136072	-0.706441	0.866233	no	13947.4	15418.8	16633.7	3891.81	4158.59	5423.33	0.00139072	1.77148	2.85676	up	14950.8	20637.3	20888.8	21214.5	8852.61	7578.21	0.397858	0.585193	0.400272	no
				Unmapped	626.48	30.6235	2763.39	10051.5	3641.72	829.155	0	230.346	0.171597	3.95721	0.765491	no	63071.5	74579.2	95765.1	3430.41	4023.22	1376.89	0.00455015	4.72426	2.34197	up	67849.2	47372.8	75371.1	6943.48	7138	3575.58	0.0129649	3.43218	1.88723	up
				Unmapped	628.244	48.2455	17910.6	13525	13511.5	12251.9	15210.2	14550.5	0.690369	0.0974063	0.160919	no	22727.3	24524.7	23648	26211.5	6290.15	32542.6	0.848002	0.124362	0.0716033	no	23397.5	22690.1	24684.2	9626.98	10264.8	10723.6	0.000925276	1.20892	3.03373	up
				Unmapped	628.244	445.01	7250.82	10375.1	8466.87	13083.1	16111.2	13134.7	0.0548833	-0.698001	1.26056	no	25361.7	28741.5	26025.6	10333.2	10069.7	9868.27	0.000615845	1.40438	3.21053	up	22416.3	18625.1	18720.4	12176.2	13134.9	12590.8	0.0211754	0.656951	1.67417	up
				Unmapped	628.459	35.295	2797.39	8445.52	3116.92	0	0	0	0.12816	#DIV/0!	0.892248	no	47657.7	75580.2	81589.9	2287.34	1933.34	1320.68	0.00814521	5.20803	2.0891	up	54236	40147.1	57443.9	8094.14	7181.63	4491.63	0.00812102	2.94123	2.09039	up
		UDP-6-sulfoquinovose	18.9135	MS1 mz matched	629.029	33.915	381.931	1284.72	598.431	422.424	1010.33	439.884	0.78079	0.274493	0.107466	no	37935	31174.9	33673.3	1201.49	1939.74	3454.13	0.000688188	3.96201	3.16229	up	7781.52	10615.3	10771.6	3147.82	4221.68	2952.22	0.0183568	1.49872	1.7362	up
		24-Acetyl- 25-cinnamoylvulgaroside;	-9.72901574448589;	MS1 mz matched	629.296	26.2725	4591.6	6498.24	4756.05	9530.64	9149.68	5926.51	0.167209	-0.634951	0.776741	no	8910.49	8201.62	8535.3	10014.6	11187.6	7528.39	0.465756	-0.163776	0.331841	no	8958.45	10412.8	12855.9	6586.08	8308.97	9568.82	0.264062	0.397623	0.578295	no
		(R)-6'-O-(4-Geranyloxy-2-hydroxycinnamoyl)-marmin;Ficonitine	-1.84842834180102;4.60610818199719	MS1 mz matched	629.318	217.371	3644.17	3752.99	2666.86	3484.63	4739.02	5060.2	0.238979	-0.400466	0.621641	no	9882.35	9518.64	10561.2	8093.58	13954.3	11665.4	0.569975	-0.170177	0.244144	no	4815.11	4426.47	4622.99	13004.1	12227.2	10885.7	0.00317552	-1.38127	2.49819	down
				Unmapped	629.389	131.89	124262	145672	94394.5	300204	296988	300661	0.00421853	-1.30124	2.37484	down	328259	333609	333048	51569.4	66925.2	89166.9	0.000260475	2.26034	3.58423	up	232092	208198	195786	325028	327117	318911	0.00453714	-0.610356	2.34322	down
				Unmapped	630.475	32.6735	2882.04	9613.9	4061.99	402.067	0	0	0.130875	5.36394	0.883144	no	58363.9	84494.7	91839.8	2490.02	802.936	1085.91	0.0049596	5.74411	2.30455	up	75868.1	45014.4	68037.9	8981.56	7506.69	6552.78	0.0186058	3.0355	1.73035	up
		L-Urobilinogen;L-Urobilinogen;L-Stercobilinogen;Stercobilinogen	-2.32293593436633;-2.34758552503856	MS1 mz matched	631.331	258.659	15278.5	13175.2	13691.6	38084	23862.2	45347.7	0.0757987	-1.34812	1.12034	no	135088	123991	100798	14763.4	14570.5	12833.9	0.00197506	3.09329	2.70442	up	74828	82171.3	70532.8	22978.9	46365.2	48387.3	0.0460875	0.950571	1.33642	up
				Unmapped	633.028	38.684	449.454	540.73	522.752	366.255	460.73	327.124	0.143362	0.390572	0.843567	no	53825.6	51416.6	56382.3	3620.34	3238.44	4407.94	0.000122021	3.84251	3.91357	up	6981.18	7229.32	6393.17	1303.94	1355.75	1965.06	0.00148926	2.15545	2.82703	up
		N-desethylamiodarone;	23.6947820783999;	MS1 mz matched	633.033	330.318	609456	703172	604483	380121	366881	405680	0.0124848	0.73394	1.90362	up	551205	509775	462633	245885	409183	266361	0.0436383	0.72555	1.36013	up	400812	470980	417240	498911	651275	545537	0.123095	-0.395614	0.90976	no
		BRL 32872	5.22589	MS1 mz matched	633.074	35.403	5082.46	3611.85	4258.7	6711.92	8604.87	7660.91	0.0354792	-0.826947	1.45003	down	8998.17	8335.25	8756.3	6742.02	8459.54	9906.07	0.781399	0.0553554	0.107127	no	5865.49	6983.52	5791.22	8124.37	9740.96	7884.32	0.0758758	-0.466133	1.1199	no
		Penitrem A;Pennigritrem	-23.5440981367019;-23.5440981367019	MS1 mz matched	633.186	464.557	6629.29	4518.06	2939.39	7648.02	13213	4346.37	0.368856	-0.839509	0.433143	no	7355.54	9984.31	11800.3	8955.23	4940.62	5506.2	0.196884	0.5868	0.705789	no	13925.4	11925.6	11142.7	17645.7	9722.6	11074.6	0.909849	-0.055437	0.0410308	no
		Austalide C;	-11.1662096548995;	MS1 mz matched	633.241	120.367	63598.7	57084	58073	59954.7	47356.9	52287.3	0.310503	0.163538	0.507935	no	41061.5	48394.1	39957.7	12309.5	12619.9	11142.4	0.00148203	1.84304	2.82914	up	29641.9	45510.8	27968.9	30224.5	23106	25757.7	0.391142	0.382812	0.407665	no
				Unmapped	637.217	95.297	45456.1	43189.7	37596.2	68214.5	72158.8	115563	0.112348	-1.01959	0.949435	no	58403.3	45486.5	56514.7	292197	196760	154831	0.0316389	-2.00487	1.49978	down	65176.9	42234.2	54673.3	169476	151094	150491	0.00349361	-1.53917	2.45673	down
		26-Glucosyl-1,3,11,22-tetrahydroxyergosta-5,24-dien-26-oate;Pimelea factor P2;Daphnopsis factor R1	-13.7743732621521;19.2991099647285	MS1 mz matched	637.358	26.519	7089.83	7056.7	5909.98	7606.84	4339.38	4276.97	0.444609	0.306012	0.352022	no	10522.2	10998.9	13841.7	6337.83	13493	9304.14	0.483899	0.279482	0.315245	no	7024.96	5216.5	8334.03	9275.02	6814.76	8952.53	0.419157	-0.283441	0.377623	no
				Unmapped	639.074	111.004	4147.23	3145.42	4661.04	2156.54	2017.34	2877.64	0.0897616	0.761449	1.04691	no	5969.67	6382.71	8452.23	5441.25	5366.32	4451.98	0.130962	0.447192	0.882856	no	25124.4	21147.1	16744.8	5590.66	8364.05	7325.91	0.0233684	1.56618	1.63137	up
		Amaroswerin	-5.97844	MS1 mz matched	639.107	458.084	3866.55	11829.7	13887.2	4491.74	5337.99	7380.5	0.375925	0.78152	0.424899	no	2996.66	1636.59	1630.35	2605.29	5891.88	3042.39	0.249326	-0.881523	0.603233	no	1303.35	2721.09	2223.13	3591.38	3494.72	2807.14	0.14681	-0.663145	0.833244	no
				Unmapped	639.232	90.403	35667.8	46007.3	45154.2	82790.1	84257.2	77673.8	0.00593669	-0.94825	2.22646	down	44267.8	34869.6	35847.6	192712	263670	220027	0.00306486	-2.55645	2.51359	down	31154.1	18132.7	22254.7	71697.4	117098	131645	0.0374262	-2.1632	1.42682	down
				Unmapped	639.372	113.004	16817	12838.4	16087	6769.52	6145.3	4717.44	0.0155429	1.37532	1.80847	up	8313.27	5685.43	7602.96	5525.15	5476.08	5951.92	0.172383	0.349589	0.763504	no	9288.19	10187.9	8657.02	6545.68	4624.42	7766.81	0.0993643	0.571066	1.00277	no
				Unmapped	640.024	35.339	666.035	858.626	1051.84	3439.46	2424.85	2238.49	0.0372758	-1.65301	1.42857	down	3934.91	4026.77	3827.07	2571.82	2337.54	3022.85	0.00899319	0.571616	2.04609	up	3529.76	6582.89	5038.9	6508.17	4889.66	6574.54	0.553729	-0.246315	0.256703	no
				Unmapped	641.351	321.349	1553.38	3475.96	1938.14	1400.18	906.029	2492.7	0.502012	0.537931	0.299286	no	5811.34	2774.7	3931.6	1825.66	3209.61	2819.03	0.242674	0.672407	0.614977	no	2762.54	4665.91	2552.83	1924.86	1883.05	1818	0.198469	0.827138	0.702308	no
				Unmapped	642.259	46.275	12988.9	12876	10758.7	11042.4	10002.1	17691	0.843618	-0.0808833	0.0738541	no	21438.8	20926.8	20471.5	4405.26	5637.75	4681.26	0.000121582	2.09342	3.91513	up	22310.4	21086.7	19915.8	9641.32	11421.6	10351.3	0.00286286	1.01108	2.5432	up
		6-Epikarpoxanthin;Oryzanol A;Karpoxanthin;	22.3920146695008;22.3920146695008;22.3920146695008;	MS1 mz matched	642.476	34.715	5905.59	14904	4819.32	1216.45	0	0	0.137026	4.39703	0.863197	no	125498	187086	190386	3935.49	4261.67	3676.79	0.00458767	5.4046	2.33841	up	128291	95380.4	122754	14884.9	16497.1	9580.79	0.00500795	3.08015	2.30034	up
				Unmapped	642.977	330.937	7057.03	8877	7788.39	3684.64	6011.09	5060.02	0.0735454	0.684973	1.13344	no	3385.9	6830.19	5779.74	6317.2	7150.92	6309.28	0.362124	-0.306157	0.441143	no	6333.85	5302.96	6473.19	7567.73	7853.76	6266.32	0.236321	-0.260098	0.626498	no
				Unmapped	643.087	417.159	5457.97	7490.58	3004.65	8117.06	5692.18	13202.1	0.334148	-0.759721	0.476061	no	18651.2	26176	20781.5	17673.6	16562	18367.1	0.181959	0.318748	0.740027	no	25921.4	40034.2	26103.1	26195.9	48817.2	49868.1	0.433359	-0.439932	0.363152	no
		Torvoside G;	22.2990938992669;	MS1 mz matched	643.367	144.739	7128.43	8692.94	7244.07	8329.29	10513.3	10340.7	0.15515	-0.339411	0.809247	no	21803.1	25042.3	26720.3	12614.5	15516.1	15746.5	0.0116751	0.745566	1.93274	up	19070.2	17475.4	21075.7	32369.8	33020.3	34468.5	0.00327197	-0.793286	2.48519	down
				Unmapped	644.491	32.655	6084.39	23007.9	10230	1373.47	0	211.532	0.144027	4.63279	0.841557	no	170963	219668	256419	5378.92	6114.49	4215.55	0.00353884	5.36422	2.45114	up	198958	139001	178786	19796.1	19541.7	13988.1	0.00675192	3.27655	2.17057	up
		S-(9-hydroxy-PGA1)-glutathione;S-(11-hydroxy-9-deoxy-delta12-PGD2)-glutathione;Sepiolite	-11.4921686885287;-11.4921686885287;5.07638422951952	MS1 mz matched	644.798	305.133	14366.6	13519.3	27843.6	36433	37177	11894.4	0.467062	-0.617557	0.330626	no	11701.9	18562.1	19234.5	17292.3	23865.6	33534.2	0.244195	-0.59357	0.612263	no	25149.5	31425.2	12616.6	18653.9	28718.7	28110.9	0.8355	-0.12557	0.0780535	no
				Unmapped	645.19	82.732	11230.1	10960.1	10462.8	9506.69	10463.4	8891.05	0.14202	0.17809	0.84765	no	10081.1	9644.06	11791.7	13474.8	12376.7	21200.5	0.194839	-0.578134	0.710323	no	8254.36	2459.7	4913.73	237736	191063	196008	0.0022821	-5.32122	2.64167	down
				Unmapped	645.295	248.163	16783.7	13064.4	14346.6	17488.5	23103.1	18889.7	0.136072	-0.428566	0.866233	no	12982.1	10639.6	11540.8	4852.87	6998.6	5712.53	0.00815134	1.00142	2.08877	up	7528.44	8695.85	6998.27	4790.77	6214.61	6289.2	0.113444	0.425207	0.94522	no
		Janthitrem G;	-21.6698674804861;	MS1 mz matched	645.383	156.226	26320.5	26329	25385.7	46061.9	50407.2	53611.7	0.00496341	-0.943543	2.30422	down	108201	108837	106563	134980	144341	151257	0.0050705	-0.412053	2.29495	down	89040	95208.3	93519.8	246193	238364	244009	0.000150933	-1.39118	3.82121	down
		Ganoderic acid Md;18-Dehydroursolic acid 3-arabinoside;(3b,16a,21b,22a)-12-Oleanene-3,16,21,23,28-pentol-22-angeloyloxy-23-al;Ilexolide A	-18.6806679846103;-18.6806679846103;-18.6806679846103;-18.758942473089	MS1 mz matched	645.385	29.9835	1148.87	1343.15	1211.97	2637.67	1558.65	2177.25	0.113016	-0.783022	0.94686	no	8478.02	12486.5	10614.9	5546.73	2710.97	1779.01	0.0228256	1.6537	1.64158	up	8743.87	8104.37	9095.94	5874.78	6208.28	3845.71	0.0444664	0.703777	1.35197	up
				Unmapped	646.425	146.375	4618.94	4144.25	4746.87	6340.95	7823.7	5500.91	0.104992	-0.541637	0.978844	no	11566.6	13658.2	11867.6	8834.05	3313.39	10532.3	0.145418	0.709721	0.837381	no	8330.3	10474.8	8336.19	16119.7	1231.4	18717	0.722467	-0.410235	0.141182	no
				Unmapped	646.873	307.353	643330	698324	610257	493161	1.64022e+06	743676	0.537852	-0.559705	0.269337	no	558091	354392	367347	289198	391674	725514	0.821844	-0.13604	0.0852104	no	529657	489128	658086	581218	634976	591549	0.591727	-0.108418	0.227878	no
				Unmapped	647.044	38.695	2206.99	2870.5	2591.41	2579.75	2216.93	2828.75	0.969986	0.00820075	0.0132344	no	11149.1	12993.5	12787.8	4126.75	5225.6	5156.82	0.00172898	1.34784	2.76221	up	10837.7	11764.9	6404.46	5030.06	5128.24	4677.34	0.11168	0.967336	0.952023	no
		Chymostatin	-22.7231	MS1 mz matched	647.326	272.027	4068.46	4622.92	3840.93	11185	9508.44	14166.2	0.0270712	-1.4759	1.56749	down	32067.1	25592.8	24195.8	4657.82	6052.75	7354.19	0.00371568	2.1799	2.42996	up	14453	19063	12921.4	5674.39	8608	7207.25	0.0475834	1.11165	1.32254	up
		Glyceryl palmitostearate;3-Hydroxyethylchlorophyllide a;3-Devinyl-3-(1-hydroxyethyl)chlorophyllide a;Bacteriochlorophyllide a	-4.89735228600923;5.52932636203855;5.52932636203855	MS1 mz matched	649.007	330.305	59814.1	60821	44337.1	83845.7	132350	137721	0.0722988	-1.10119	1.14087	no	38892	25179	24136.5	13216.1	23258.3	31476.1	0.459979	0.376415	0.337262	no	29910.2	50310.7	35018.8	30975.3	43016	43959.3	0.943786	-0.0335457	0.0251265	no
		Mosapride citrate hydrate;AS 4370	-22.754	MS1 mz matched	649.032	297.677	1382.12	2584.56	2310.05	10807.2	11330.9	10563.1	0.00179085	-2.38126	2.74694	down	1842.72	992.492	751.911	899.645	1387.57	3920.76	0.490291	-0.791294	0.309546	no	1284.92	1101.82	951.527	864.175	1206.02	1239.72	0.973024	0.0123065	0.0118765	no
		Scutianine F	10.9176	MS1 mz matched	650.349	322.337	1589.17	3538.92	2162.39	5999.15	2554.96	3901.8	0.319932	-0.772744	0.494942	no	47389.8	46769.3	40598.8	7054.26	8004.59	11139.5	0.00080401	2.36282	3.09474	up	6490.44	3488.38	3413.48	2267.94	3695.62	3384	0.428441	0.518741	0.368109	no
				Unmapped	650.386	252.675	11847	13355	12760.8	11420.7	11223.7	12962.7	0.437787	0.0924234	0.358738	no	167335	143378	133012	7658.57	11684.3	9763.05	0.000985893	3.93028	3.00617	up	9602.5	8216.6	6920.59	5590.31	4549.95	5686.86	0.0714011	0.644429	1.1463	no
		Dicrocin;Crocin 3;Bis(beta-D-glucosyl) crocetin;Crocetin diglucosyl ester;beta-D-Gentiobiosyl crocetin	-3.55694566924324;-3.55694566924324;-3.54759379155102;-3.54759379155102	MS1 mz matched	651.271	352.373	13116.9	53085.1	10091.4	153715	17867.5	22014.5	0.560377	-1.34343	0.251519	no	315539	375085	310619	190250	53182.2	42881.5	0.0207004	1.80612	1.68402	up	485053	473529	476354	105574	118703	148042	0.00044376	1.94637	3.35285	up
				Unmapped	651.373	26.499	7208.58	7399.49	3116.74	4345.96	4423.99	4113.63	0.426728	0.460237	0.369849	no	14415.7	18121	16734.5	8748.28	13037.6	8223.75	0.0457091	0.71532	1.34	up	8872	9495.2	7636.48	6899.5	7421.35	6493.71	0.112038	0.321122	0.950633	no
				Unmapped	653.3	31.9175	29063.5	49007.1	28969.5	85511.9	74785.1	57762.6	0.0712143	-1.02657	1.14743	no	284905	281471	239192	53969.5	43982.7	57962.1	0.000862849	2.36925	3.06407	up	234008	178551	190442	44581.2	48442.7	42579.4	0.00586263	2.15277	2.23191	up
				Unmapped	655.228	114.114	124871	134255	118929	187599	183569	172401	0.0087252	-0.523865	2.05922	down	43623.7	54079.1	51324.7	631379	888310	665386	0.00364153	-3.87403	2.43872	down	142140	154572	134577	607941	541385	588703	0.000836477	-2.01072	3.07755	down
				Unmapped	655.255	416.45	2426.86	9016.93	4141.14	13550.4	4884.53	7782.62	0.44295	-0.750381	0.353646	no	43052.2	62135.2	52556.1	6006.8	12147.2	6679.5	0.00490937	2.66722	2.30897	up	25108.2	12183.1	5556.61	4271.03	6698.05	8117.04	0.387656	1.1667	0.411554	no
				Unmapped	656.231	94.868	80485.2	88442.7	157233	159137	166047	249850	0.177064	-0.818067	0.75187	no	124092	95971.9	89282.1	548601	649080	610356	0.000612629	-2.54713	3.2128	down	134275	89811.1	104763	285330	357837	446151	0.0254349	-1.72793	1.59457	down
		GDP-D-mannurote;GDP-D-mannuronic acid	11.9485	MS1 mz matched	656.275	43.908	7722.86	10399.2	8491.05	28404.7	23514.2	23598.3	0.00785091	-1.50467	2.10508	down	17295	17693.8	16144.5	4488.09	4846.8	3820.88	0.000278598	1.95857	3.55502	up	10250.1	9990.52	8307.14	10972	12940.9	12128.8	0.101431	-0.336286	0.993829	no
				Unmapped	657.162	467.204	3728.79	9593.64	10007.3	3121.78	4659.79	5205.14	0.283856	0.845134	0.546902	no	4906.4	3813.26	3506.88	2171.43	5069.6	2775.92	0.554942	0.287573	0.255752	no	3036.64	3311.14	2590.72	3073.85	2830.56	3616.68	0.687009	-0.0910935	0.163038	no
		2'''-N-Acetyl-6'''-deamino-6'''-hydroxyparomomycin II	7.74733	MS1 mz matched	657.291	248.386	5373.4	8252.78	9223.55	6264.19	4090.47	9481.95	0.716455	0.204012	0.144811	no	16292.2	15255.7	13760.1	5455.48	10867.9	6468.69	0.0277578	0.991232	1.55661	up	11062.7	10304.9	9849.33	4621.16	7172.51	8303.78	0.0844078	0.635315	1.07362	no
		Acidissiminin;	22.3472222728943;	MS1 mz matched	658.506	31.9	3243.6	11390.7	5129.13	1207.37	0	0	0.142069	4.03289	0.847502	no	80923.7	119750	152212	3700.54	2183.77	848.899	0.01181	5.71176	1.92775	up	108258	75421.1	96061	8807.85	8643.07	5568.93	0.0063899	3.60314	2.19451	up
				Unmapped	659.362	237.819	17198.7	20687.6	17611.3	75707.5	55667.5	99712.4	0.0397198	-2.05794	1.40099	down	126955	111449	98764.9	14937.1	19856.2	15011.7	0.0014983	2.75911	2.8244	up	62195.7	79066.1	57621.9	32478.3	61566	59990.9	0.402616	0.368664	0.395109	no
				Unmapped	660.172	384.24	4562.04	4087.33	5654.29	1448.95	9262.25	6889.79	0.743797	-0.299272	0.128545	no	5402.12	3107.84	4519.11	4269.62	3309.48	5893.15	0.911731	-0.0482563	0.0401334	no	2528.97	6122.75	4976.59	7568.7	4361.58	4482.83	0.687009	-0.268242	0.163038	no
				Unmapped	661.236	118.031	18108.1	23826.1	15862.9	16738.6	15056.6	14549.9	0.302981	0.318577	0.518585	no	39817	43230.5	40441.8	7216.15	9720.79	9417.81	0.000238158	2.22825	3.62313	up	41802.9	36504.7	33517.1	16512.9	17894.8	16913	0.00800538	1.12363	2.09662	up
				Unmapped	661.341	264.125	3905.45	2308.19	4270	14194.9	12789.1	25560.2	0.0757889	-2.32539	1.12039	no	29325.4	27681	28541.2	3196.52	5482.83	6693.09	0.000345388	2.47638	3.46169	up	14064.7	19914.6	14751.1	2831.85	6642.77	9120.2	0.0549261	1.38992	1.26022	no
		DG(20:0/0:0/20:2n6);DG(20:0/0:0/18:2n6);	-12.0748215448323;-12.0748215448323;	MS1 mz matched	662.058	329.655	9109.54	8494.62	12815.8	5741.05	3012.31	4159.55	0.0637182	1.2362	1.19574	no	7931.88	10048.6	11409.3	3148.17	4102.64	3784.43	0.0105452	1.4132	1.97695	up	7454.96	8008.97	7229.86	12113.4	7912.5	8446.56	0.363453	-0.327269	0.439551	no
		Fenugreekine;	-22.8939182434557;	MS1 mz matched	662.41	257.777	762.784	1148.62	1193.09	4665.53	4422.35	6043.66	0.0117378	-2.28513	1.93041	down	1793.29	1118.79	1413.89	436.856	604.333	925.631	0.0532968	1.13716	1.2733	no	916.132	1041.07	1252.98	270.808	740.438	756.387	0.14077	0.86084	0.851488	no
				Unmapped	663.122	127.966	34323.4	32311.8	26372.7	13384.2	15869.7	14955.5	0.0173374	1.073	1.76102	up	6012.84	5956.42	5756.22	4379.55	4208.14	3534.92	0.00628043	0.548124	2.20201	up	3121.22	5020.25	4160.5	6954.73	4517.43	6487.3	0.219496	-0.545854	0.658574	no
				Unmapped	664.981	330.282	6717.96	12025.1	3482.67	20213.2	31005.3	32885.2	0.0438667	-1.91994	1.35787	down	6877.69	5611.5	2548.23	2843.92	3675.29	4586.27	0.460164	0.437285	0.337087	no	5443.65	10276.9	5593.11	3156.82	6566.97	6644.25	0.581336	0.380894	0.235572	no
		Sesamose;Glycogen;Nystose;Maltotetraose;3-beta-Cellobiosylcellobiose;Bifurcose;Neobifurcose;Stachyose;Fagopyritol A3;Fagopyritol B3;3-beta-Glucosylcellotriose;Mannan;Glycogen;Stachyose;Cellotetraose;Maltotetraose;Isolychnose;3F-alpha-D-Galactosylraffinose;1,3-alpha-D-Mannosyl-1,2-alpha-D-mannosyl-1,2-alpha-D-mannosyl-D-mannose;Lychnose;1F-alpha-D-Galactosylraffinose;Sesamose;alpha-D-Galactosyl-(1…	-2.78946116299689;-2.78946116299689;-2.78946116299689;-2.78946116299689;-2.78946116299689;-2.78946116299689;-2.78946116299689;-2.78946116299689;-2.78946116299689;-2.78946116299689;-2.78946116299689;-2.78946116299689;-2.85190264681754;-2.85190264681754;-2.	MS1 mz matched	665.212	467.846	16531.3	13537	14306	12652	24464.9	19918.6	0.414711	-0.362134	0.382254	no	13442.2	10940.2	9685.67	9176.23	11218.9	19528.8	0.646362	-0.228834	0.189524	no	9071.53	13393.2	10344.1	9241.95	17823.6	7375.6	0.926579	-0.0700501	0.0331178	no
		Phaeophorbide b;Cancentrine	-3.02648503575862;15.5054973586679	MS1 mz matched	665.249	384.223	23878.8	32544.8	11866.6	37199.4	6283.58	4407.68	0.696274	0.511934	0.15722	no	123541	107954	108838	48321.7	13944	5410.26	0.00769864	2.33023	2.11359	up	210520	139246	165232	12524.2	12072.5	19897	0.0100504	3.53289	1.99782	up
				Unmapped	666.184	119.12	25499.7	24517	25389.3	29248.8	28320	22570.6	0.599423	-0.0878322	0.222267	no	11873.6	13395.4	10887.8	8805.02	14731.2	11543.6	0.883222	0.0436208	0.0539303	no	12797.4	20155.7	14469.8	16145.7	15839.1	13922.3	0.892911	0.0468684	0.049192	no
				Unmapped	666.343	336.233	2536.34	2791.32	4491.96	3233.62	2392.58	1689.16	0.44295	0.424736	0.353646	no	14487.1	24369.4	19523.9	973.886	3180.8	2592.19	0.0102376	3.11319	1.9898	up	8311.29	983.549	2672.7	2025.45	1460.94	1817.63	0.515827	1.17397	0.287496	no
				Unmapped	669.299	111.054	16792.4	14655.9	14151.8	13866.8	19132.2	19631.1	0.423521	-0.206852	0.373126	no	43117.7	38161.7	37946.1	392898	305128	373140	0.00139104	-3.16742	2.85666	down	52349.2	70066.2	61575.2	101127	207907	87657.9	0.256115	-1.10839	0.591565	no
				Unmapped	671.309	140.939	27631.5	28567.4	24879.8	19462.7	15356.1	26186.4	0.202984	0.410394	0.692538	no	40362.8	33417.9	32102.7	14746.9	17725.4	19208	0.00841726	1.03479	2.07483	up	33667.8	26079.8	35560.8	12216.6	18301.5	15194.5	0.0304332	1.06001	1.51665	up
				Unmapped	672.968	330.878	34146.4	40075	29583.5	55996.6	69917.3	75345.7	0.0322757	-0.955182	1.49112	down	25640	16910.9	17316.7	13725	19934.8	27493.1	0.945257	-0.0306444	0.02445	no	23079.5	35009.6	27288.2	17072.8	31203.1	30025.9	0.78969	0.124808	0.102543	no
		(N-acetylneuraminosyl(a2-6)lactosamine);3-Sialyl-N-acetyllactosamine;6-Sialyl-N-acetyllactosamine;alpha-N-Acetylneuraminyl-2,6-beta-D-galactosyl-1,4-N-acetyl-beta-D-glucosamine	-0.355364036164874;-0.355364036164874;-0.355364036164874;-0.389179966363353	MS1 mz matched	673.238	122.436	32982.1	32810	36482.6	50783.1	93289.1	56117	0.147063	-0.968916	0.832496	no	41798.9	37809.5	34863.8	113180	108492	116207	0.000237681	-1.56151	3.62401	down	41597.4	40289.7	41242.9	130090	127551	121822	0.000307884	-1.62378	3.51161	down
		(N-acetylneuraminosyl(a2-6)lactosamine);3-Sialyl-N-acetyllactosamine;6-Sialyl-N-acetyllactosamine;alpha-N-Acetylneuraminyl-2,6-beta-D-galactosyl-1,4-N-acetyl-beta-D-glucosamine	20.5013605983585;20.5013605983585;20.5013605983585;20.4675439628703	MS1 mz matched	673.238	105.236	64398.2	68360.7	62088.6	57920.2	99697.9	105147	0.314493	-0.431426	0.502389	no	42808.1	51705.1	148003	565572	312127	584709	0.0244284	-2.59219	1.6121	down	110807	112867	102074	242470	218264	393457	0.0864064	-1.3908	1.06345	no
				Unmapped	673.266	455.563	1457.59	10686.3	6498.53	7842.63	10818.7	11775.5	0.362505	-0.707228	0.440686	no	19057	17745.5	12465.3	2412.57	4892.32	3882	0.00998908	2.13883	2.00047	up	6557.02	4970.49	2792.45	1594.82	4442.28	3309.65	0.433775	0.615491	0.362736	no
		Fosaprepitant;3-((3-Cholamidopropyl)dimethylammonium)-1-propanesulfote;CHAPS	-13.9972454723001;2.44142015795698	MS1 mz matched	673.415	137.498	44059.9	43368.3	31684.2	124723	133643	131117	0.00200939	-1.70924	2.69694	down	143565	129234	130912	22497.3	27472.1	29798.6	0.000314345	2.33944	3.50259	up	104767	86041.3	88354.9	141855	131285	129979	0.0190359	-0.530097	1.72043	down
		DG(22:0/18:3(9Z,12Z,15Z)/0:0);DG(20:0/20:3(5Z,8Z,11Z)/0:0);DG(22:1(13Z)/18:2(9Z,12Z)/0:0);DG(22:0/0:0/18:3n3);DG(22:0/0:0/18:3n6);DG(18:1n7/0:0/22:2n6);DG(18:1(11Z)/22:2(13Z,16Z)/0:0);DG(18:3(9Z,12Z,15Z)/22:0/0:0);DG(20:2(11Z,14Z)/20:1(11Z)/0:0);DG(18:1n9/0:0/22:2n6);DG(22:2(13Z,16Z)/18:1(11Z)/0:0);DG(18:1(9Z)/22:2(13Z,16Z)/0:0);DG(20:0/20:3(8Z,11Z,14Z)/0:0);DG(22:2(13Z,16Z)/18:1(9Z)/0:0);DG(20:0…	20.9943644896829;20.9943644896829;20.9943644896829;20.9943644896829;20.9943644896829;20.9943644896829;20.9943644896829;20.9943644896829;20.9943644896829;20.9943644896829;20.9943644896829;20.9943644896829;20.9943644896829;20.9943644896829;20.9943644896829;20.9943644896829;20.9943644896829;20.9943644896829;20.9943644896829;20.9943644896829;20.9943644896829;20.9943644896829;	MS1 mz matched	674.091	163.428	3159.61	3765.9	3112.63	2075.42	3045.06	3298.19	0.388874	0.253829	0.410191	no	17326.3	14641.6	16704.4	6644.36	4745.31	7828.65	0.00404607	1.34062	2.39297	up	12124.9	17022.2	15845	7005.59	7338.83	6500.78	0.0241215	1.10996	1.6176	up
				Unmapped	674.207	267.93	7130.11	3955.1	4202.71	20267.7	25049.7	13907.4	0.0459558	-1.95381	1.33766	down	8905.63	12142.5	13015.8	5068.05	3538.68	6658.93	0.0290017	1.15796	1.53758	up	10822.8	12384.5	13214.9	10605.4	6416.99	5875.33	0.122555	0.669615	0.91167	no
		Artonin D;	-18.9985417693549;	MS1 mz matched	675.214	36.004	5639.43	6784.21	6705.84	5533.95	6668.99	6594.67	0.881766	0.0252481	0.0546466	no	39698.7	36589.4	33786.1	9977.77	4739.84	7361.09	0.00112546	2.31775	2.94867	up	10205.5	8673.83	9055.81	8820.41	7278.81	7431.01	0.194307	0.247567	0.711511	no
		Goshonoside F6;	-16.025255245501;	MS1 mz matched	675.357	258.659	8135.35	8217.69	8082.15	21800.8	14319.9	29068.4	0.0875968	-1.41567	1.05751	no	71871.4	69170.6	61517.3	10764.5	9182.7	9695.59	0.000457392	2.77259	3.33971	up	44200.3	52193.9	44275	15161.8	30169.7	31338.5	0.0633659	0.875572	1.19814	no
		Artonin C;Kuwanon J;	3.54384432401393;3.54384432401393;	MS1 mz matched	677.249	392.588	4246.95	8263.56	7265.09	12934.7	7436.25	8799.63	0.309198	-0.56079	0.509763	no	12565.3	14388.6	10643.8	3565.83	4211.36	4590.6	0.00504893	1.60406	2.2968	up	9298.35	10185.8	12036	3839.65	3423.11	3574.42	0.00735231	1.54029	2.13358	up
		Norbadione A;	-9.43245507365682;	MS1 mz matched	677.495	191.218	57.4288	192.085	30.2067	155.279	271.464	85.6848	0.46341	-0.873362	0.334035	no	4028.86	213.845	170.167	78.3878	30.3706	145.412	0.4042	4.11785	0.393404	no	0	6517.14	492.773	270.486	498.919	342.085	0.539204	2.6569	0.268247	no
		Neoacrimarine A;	7.65895732189948;	MS1 mz matched	680.297	378.446	4823.89	5283.37	3987.84	5309.2	12688.6	8322.76	0.227261	-0.900996	0.643476	no	4055.11	3704.38	3275.3	1233.73	2367.49	3716.12	0.229342	0.592667	0.639515	no	2551.26	3362.3	2505.09	2284.17	1864.51	1992.58	0.1494	0.455054	0.825651	no
				Unmapped	680.955	331.546	16288.5	22089.2	20891.5	16952.2	14596.1	18861.7	0.355016	0.233574	0.449752	no	25167	22178.3	22806	20848.6	22097.7	18027.7	0.157947	0.202276	0.801487	no	21578.9	21159	19065	15561.3	23085.1	25196.9	0.889599	-0.046861	0.0508055	no
				Unmapped	681.043	419.502	2948.03	5632.37	2655.06	4754.73	2513.74	5822.08	0.748244	-0.220467	0.125957	no	15330.1	13772.7	10428.9	10026.7	10105.2	8178.51	0.114082	0.481682	0.942784	no	14270.1	18568.8	12665.4	12070.4	18626.1	19950	0.708127	-0.154459	0.149889	no
		Bruceoside A	3.95751	MS1 mz matched	681.238	237.037	43230	40251.8	38498.4	104338	121386	111911	0.00318601	-1.46882	2.49675	down	5970.18	5385.96	4963.92	2011.79	5310.9	6259.45	0.584381	0.264936	0.233304	no	2581.19	3940.63	3092.91	3264.68	3344.96	2433.13	0.802312	0.0884821	0.0956568	no
				Unmapped	682.374	324.316	135.247	3011.47	405.284	2170.65	775.899	1309.26	0.86926	-0.260803	0.0608505	no	23525.9	21946.3	15330.9	1027.9	2285	2325.81	0.00557825	3.43071	2.2535	up	4717.82	1421.39	1345.46	323.811	1975.48	1183.09	0.475481	1.10387	0.322867	no
				Unmapped	683.095	118.028	5123.04	6027.37	4993.92	11509.7	12551.3	8872.55	0.0340192	-1.02853	1.46828	down	5706.3	5391.51	3665.98	2794.78	3263.67	1765.61	0.0656797	0.916073	1.18257	no	5443.93	5710.82	5674.13	3388.91	3551.38	3671.32	0.00124934	0.665296	2.90332	up
		Kuwanon V;Gniditrin	19.0818920821619;-13.6164355327555	MS1 mz matched	683.222	343.522	3441.77	2413.41	2843.96	2657.45	2648.33	2114.75	0.400819	0.229352	0.397052	no	6026.14	4338.66	5315.39	5120.74	3223.69	7129.17	0.964063	0.0191332	0.0158945	no	4895.9	7778.12	3204.37	4169.8	4245.14	3624.85	0.535447	0.399254	0.271283	no
				Unmapped	683.285	337.155	1660.92	1860.82	2360.59	2574.06	2024.19	2146.26	0.452798	-0.197328	0.344095	no	12060.7	21368.5	20927.8	2604.93	1966.33	2282.91	0.0144829	2.98741	1.83915	up	16728.5	14672.5	19314	6950.81	2896.01	3497.95	0.0132813	1.92614	1.87676	up
				Unmapped	684.271	39.307	6982.13	2686.76	1437.12	18305.6	20097	9206.24	0.0852998	-2.09989	1.06905	no	7836.12	1895.84	7082.13	5981.45	6143.45	7481.21	0.703425	-0.221633	0.152782	no	9988.41	9246.53	11742.6	8660.64	8236.54	6864.98	0.13424	0.382557	0.872118	no
				Unmapped	685.109	453.312	3696.14	5526.29	9123.75	792.749	1349.14	1580.45	0.0980197	2.3012	1.00869	no	1642.51	1389.34	1389.54	3110.18	4464.52	1506.96	0.195974	-1.03846	0.707801	no	1368.1	1299.03	2941.18	3368.46	3337.4	2460.11	0.238563	-0.708721	0.622398	no
				Unmapped	685.237	105.526	25381.6	31362.4	26990.9	32753.4	33371.6	32119.8	0.124636	-0.230553	0.904355	no	18183.1	16797.5	17376.3	146462	132554	141472	0.000156328	-3.00561	3.80596	down	33557.4	27652.8	31067.5	124409	105502	118668	0.00195894	-1.91743	2.70798	down
				Unmapped	685.265	365.779	4275.15	5968.35	6733.7	5422.42	2503.56	2121.25	0.237834	0.756801	0.623726	no	20161.4	22487.4	22088.7	3196.29	4167.83	2761.8	0.000298065	2.67655	3.52569	up	20831.8	15002.3	15307.4	5493.66	2795.16	5106.93	0.0176847	1.93272	1.7524	up
		DSLET;2-Ser-thr-leu-enkephalin;Enkephalin, Ser(2), Leu(5), Thr(6)-;[D-Ser2,Leu5]Enkephalin-Thr6	1.07354	MS1 mz matched	685.328	117.915	8061.21	8187.15	7907.87	11895.5	11667.2	11130.4	0.00289532	-0.522252	2.5383	down	8849	10068.5	8979.69	53718.7	59051.2	60057.9	0.000250484	-2.63115	3.60122	down	24875	20371.1	24207.1	31839	18079.1	19017	0.985654	0.0108032	0.00627548	no
		Uridine diphosphate acetylgalactosamine 4-sulfate;UDP-N-acetyl-D-galactosamine 4-sulfate	-23.8472847827127;-23.8705725909585	MS1 mz matched	686.017	330.296	8739.58	8355.5	11631.5	4033.9	3703.43	4372.78	0.0286815	1.24617	1.5424	up	7514.08	7627.32	6674.74	3145.78	4279.64	4114.11	0.00526925	0.918812	2.27825	up	4567.66	8407.43	7285.84	6462.37	8778.02	6822.04	0.770279	-0.122891	0.113352	no
				Unmapped	686.234	45.82	13891.9	12584.7	22878.8	57930	50432.9	50508.8	0.00803746	-1.68658	2.09488	down	13263.2	14690.9	11565.2	16457.7	18983	20165.7	0.0354411	-0.492696	1.45049	down	13072.2	11334.3	11827.5	31793.7	26242.5	26468.7	0.00715759	-1.22169	2.14523	down
				Unmapped	686.285	265.896	1830.23	1814.05	1939.11	2317.05	4257.64	2179.65	0.297498	-0.648858	0.526516	no	13714.2	14692.1	14821.9	4078.95	4152.28	4089.99	0.000162107	1.81083	3.7902	up	16380.6	18586.6	22606.6	17964.3	8202.02	6750.72	0.211772	0.80658	0.674131	no
				Unmapped	686.808	304.789	218132	166706	335708	311405	470768	367473	0.189922	-0.674027	0.721424	no	334741	248803	247096	218294	277753	421989	0.730574	-0.144326	0.136336	no	336300	248600	363249	270857	197745	366181	0.682928	0.183712	0.165625	no
		Sesamose;Glycogen;Nystose;Maltotetraose;3-beta-Cellobiosylcellobiose;Bifurcose;Neobifurcose;Stachyose;Fagopyritol A3;Fagopyritol B3;3-beta-Glucosylcellotriose;Mannan;Glycogen;Stachyose;Cellotetraose;Maltotetraose;Isolychnose;3F-alpha-D-Galactosylraffinose;1,3-alpha-D-Mannosyl-1,2-alpha-D-mannosyl-1,2-alpha-D-mannosyl-D-mannose;Lychnose;1F-alpha-D-Galactosylraffinose;Sesamose;alpha-D-Galactosyl-(1…	15.2225566785714;15.2225566785714;15.2225566785714;15.2225566785714;15.2225566785714;15.2225566785714;15.2225566785714;15.2225566785714;15.2225566785714;15.2225566785714;15.2225566785714;15.2225566785714;15.1601140700505;15.1601140700505;15.1601140700505;15.1601140700505;15.1601140700505;15.1601140700505;15.1601140700505;15.1601140700505	MS1 mz matched	687.217	96.2655	14729.5	17609.7	14647.4	14687.3	12711.9	12560.5	0.208862	0.233704	0.68014	no	36452	33300.4	34360.6	63272.9	59625	72786.2	0.00492584	-0.910376	2.30752	down	65357.6	48319.8	50529.2	67513.4	104062	63373.5	0.29313	-0.516837	0.53294	no
				Unmapped	688.265	444.978	12084.5	20190.8	15798.6	25176.1	26070.1	24382.8	0.0597158	-0.653683	1.22391	no	46449.8	54199.9	45833.4	17395.5	17563.3	17238.8	0.00145477	1.48868	2.83721	up	41220.6	33690.8	32872.5	18690.2	23136.1	21620.5	0.0286613	0.764522	1.5427	up
		Ferrioxamine;	-24.4825760565956;	MS1 mz matched	688.489	131.893	1456.55	1959.16	2531.16	6124.9	7594.42	3778.12	0.0807163	-1.55694	1.09304	no	5997.06	6935.95	8957.17	9091.97	9651.77	4359.21	0.869879	-0.077793	0.0605412	no	9548.37	9418.11	14044.1	7761.85	7050.04	4171.79	0.149234	0.798168	0.826133	no
		Spirolide D;	15.9609321579952;	MS1 mz matched	688.973	330.948	6182.07	7163.02	6560.11	5922.75	5240.67	5474.66	0.0912776	0.258656	1.03964	no	6275.27	6309.79	5977.49	6172.54	5463.12	4246.95	0.249326	0.224946	0.603233	no	6790.7	6558.97	6195.87	5809.36	7639.7	7093.49	0.702371	-0.0717753	0.153433	no
		Quadrigemine A	-1.15872	MS1 mz matched	689.409	160.413	11074.9	12178.7	10451.4	28611.5	26500.1	32054.8	0.00543294	-1.37081	2.26497	down	57497.8	52518.2	57451.2	71922.8	79793.5	80311.7	0.00675217	-0.47042	2.17056	down	43825.3	46752	44199.4	129557	138804	131294	0.000391797	-1.56819	3.40694	down
		Kuwanon K;Albanin F;Kuwanone G	-11.21310477906;-11.21310477906;-11.2679995459406	MS1 mz matched	691.204	94.697	23341	21140.2	25803.6	51086.2	41816.4	38243.5	0.032234	-0.899891	1.49169	down	22555.7	21986.3	24451.9	15327.6	14493.5	19510.3	0.034904	0.483961	1.45712	up	41281.9	27896.1	34072.9	47082.2	40383.9	44113.1	0.194307	-0.349777	0.711511	no
				Unmapped	691.203	114.221	11038	13856.5	14190.1	17136.9	17079.4	16930.8	0.0546427	-0.388057	1.26247	no	22933	16893.7	18477.3	31105.8	31801.6	43312.7	0.0383814	-0.865391	1.41588	down	25829.9	29168.5	33424.7	100060	39056.4	33677.5	0.398959	-0.966558	0.399072	no
[truncated: 1,514 more rows]

## Sheet: File 2
File S2: Statistical analysis of the bacterial taxa between WT and Nr samples by STAMP software. Only statistically significant bacterial taxa are shown at seedling, flowering and fruiting stage, respectively.
[truncated: 5,537 more rows]

[truncated: 1 more sheets: File 3]
